# Supplementary material for: Prediction of lncRNA functions using deep neural networks based on multiple networks
Source: BMC Genomics. 2023 Nov 9;23(Suppl 6):865. doi: 10.1186/s12864-023-09578-w (PMC10636874; doi:10.1186/s12864-023-09578-w)
Supplement: Supplementary file 1 — Additional file 1. The functional annotation dataset. [file 12864_2023_9578_MOESM1_ESM.txt]

tusc7	GO:0051726	23558749
linc00951	GO:0051726	23872665
linc00951	GO:0070883	23872665
ccat2	GO:0017147	23796952
ccat2	GO:0051726	23796952,24504682
PCAT1	GO:0051726	23640607
PCAT1	GO:0006281	21804560,24473064
LUCAT1	GO:0051726	23672216
LSINCT5	GO:0051726	21532345
Xist	GO:0060817	8538762,9009199
Xist	GO:0005515	18974356,21123648,20542000,21172659,22659877
Xist	GO:0031491	20833368
HOTAIR	GO:0045814	17604720,20616235
HOTAIR	GO:0032947	20616235
HOTAIR	GO:0051726	20393566,21637793
LINC00538	GO:0051726	22258142
uca1	GO:0051726	17416635,18501714
IFNG-AS1	GO:0010468	24056746
Jpx	GO:1900095	21029862
SNHG3	GO:0019827	21874018
SNHG3	GO:0003682	21874018
SNHG3	GO:0032403	21874018
GACAT1	GO:0051726	23645148
HULC	GO:0035195	20423907
HULC	GO:0010468	17241883
HULC	GO:0051726	17241883
CDR1-AS	GO:0035198	21964070
CDR1-AS	GO:0010468	23446346
ADAMTS9-AS2	GO:0010468	24833086
ADAMTS9-AS2	GO:0051726	24833086
MALAT1	GO:0051726	19625619,20797886
MALAT1	GO:0010468	20937273
MALAT1	GO:1990935	19116412,20797886
MALAT1	GO:0043484	20797886
MALAT1	GO:0032403	22659877
MALAT1	GO:0003682	22659877
HOTAIRM1	GO:0010468	19144990
HOTAIRM1	GO:0003682	21874018
HOTAIRM1	GO:0032403	21874018
DHRS4-AS1	GO:0010468	22891334
DHRS4-AS1	GO:0031056	22891334
DHRS4-AS1	GO:0035064	22891334
SPRY4-IT1	GO:0051726	21558391
SPRY4-IT1	GO:0010941	21558391
PRNCR1	GO:0005102	23945587
PRNCR1	GO:0051726	23945587
PRNCR1	GO:0010468	23945587
PRNCR1	GO:0003723	23945587
BLACAT1	GO:0051726	23688781
BLACAT1	GO:0003682	23688781
BLACAT1	GO:0032403	23688781
PTCSC3	GO:0030308	22586128
PTCSC3	GO:0010468	22586128
H19	GO:0001558	9203585
H19	GO:0010468	9203585
H19	GO:0051726	7692308,18719115
H19	GO:0044030	9203585,9294195
H19	GO:0005520	10875929
H19	GO:0003682	21172659
H19	GO:0032403	21172659
PVT1	GO:0051726	25043044
PVT1	GO:0031323	2725491
PVT1	GO:0010468	24204837
HOXA11-AS	GO:0050686	12050232
WT1-AS	GO:0003723	17940140
WT1-AS	GO:0010468	17940140
FOXCUT	GO:0010629	24889262
FOXCUT	GO:0042127	24889262
HOTTIP	GO:0048097	21423168
HOTTIP	GO:0003682	21423168
LINC00467	GO:0010468	24586304
LINC00467	GO:0050794	24586304
GAS5	GO:0051726	18354083
GAS5	GO:0001558	18354083
GAS5	GO:0005102	20124551
KCNQ1OT1	GO:0060968	18848501,18951091,15516932,21172659
KCNQ1OT1	GO:0003682	18848501,18951091,15516932,21172659
KCNQ1OT1	GO:0032403	18848501,18951091,15516932,21172659
KCNQ1OT1	GO:0044030	20573698
CCAT1	GO:0042127	23143645,24594601
CCAT1	GO:0051726	24594601
LINC00299	GO:0007420	23217328
TUG1	GO:0061074	15797018
TUG1	GO:0002039	19571010
TUG1	GO:0007049	19571010
TUG1	GO:0003682	19571010
TUG1	GO:0032403	19571010
XACT	GO:0016456	23334669
NEAT1	GO:0003682	21874018
NEAT1	GO:0032403	21874018
NEAT1	GO:0006259	21170033
LINC00570	GO:0010628	20887892
HEIH	GO:0042127	21769904
HEIH	GO:0051726	21769904
HEIH	GO:0003682	21769904
HEIH	GO:0032403	21769904
CRNDE	GO:0019827	21874018
CRNDE	GO:0007049	21874018
CRNDE	GO:0019222	24184209
CCDC26	GO:0042127	16449964
CCDC26	GO:0045595	16449964
CCDC26	GO:0010941	16449964
LINC00970	GO:0010468	23741487
LINC00970	GO:0030178	23741487
ATXN8OS	GO:0003723	14972680
ATXN8OS	GO:0043523	14972680
MYCNUT	GO:0010468	24906397
MYCNUT	GO:0050794	24906397
TINCR	GO:0010468	23201690
TINCR	GO:0005515	23201690
TINCR	GO:0003729	23201690
CYP4A22-AS1	GO:0010468	20887892
NPTN-IT1	GO:0051726	23395002
NPTN-IT1	GO:0042127	23395002
NPTN-IT1	GO:0005515	23395002
NPTN-IT1	GO:0043488	23395002
CTBP1-AS	GO:0005515	23644382
CTBP1-AS	GO:0010468	23644382
CTBP1-AS	GO:0051726	23644382
PCGEM1	GO:0042981	16569192
GHET1	GO:0042127	24397586
GHET1	GO:0043488	24397586
GHET1	GO:0051098	24397586
TRERNA1	GO:0010468	20887892
LINC-ROR	GO:0048863	21057500
LINC-ROR	GO:0042981	21057500
EMX2OS	GO:0010468	20066053
DBET	GO:0006338	22541069
DBET	GO:0010468	22541069
linc00951	GO:0008283
linc00951	GO:0007049
linc00951	GO:0003723
PCAT1	GO:0006950
PCAT1	GO:0006412
LUCAT1	GO:0008283
Xist	GO:0030234
Xist	GO:0003677
Xist	GO:0000228
Xist	GO:0005694
IFNG-AS1	GO:0002376
ADAMTS9-AS2	GO:0048870
ADAMTS9-AS2	GO:0000988
H19	GO:0009790
H19	GO:0040007
H19	GO:0000988
H19	GO:0006412
H19	GO:0008283
LINC00467	GO:0008219
LINC00467	GO:0040007
LINC00299	GO:0048856
TUG1	GO:0008219
TUG1	GO:0000988
TUG1	GO:0000228
XACT	GO:0003677
XACT	GO:0000228
XACT	GO:0005694
NEAT1	GO:0030674
NEAT1	GO:0005634
NEAT1	GO:0043234
NEAT1	GO:0005198
NEAT1	GO:0065003
LINC00570	GO:0005856
LINC00570	GO:0005198
CCDC26	GO:0008283
CCDC26	GO:0030154
CCDC26	GO:0008219
MYCNUT	GO:0008283
MYCNUT	GO:0006397
TINCR	GO:0030154
TINCR	GO:0006397
TINCR	GO:0003723
TINCR	GO:0003729
CYP4A22-AS1	GO:0030154
TRERNA1	GO:0048870
TRERNA1	GO:0016301
LINC-ROR	GO:0030154
LINC-ROR	GO:0008219
MIR7-3HG	GO:0008219
ZFAS1	GO:0040007
ZFAS1	GO:0008283
ZFAS1	GO:0030154
MEG3	GO:0040007
MEG3	GO:0021700
MEG3	GO:0030154
MEG3	GO:0000988
MEG3	GO:0006259
LINC00584	GO:0000988
LINC00584	GO:0009790
LINC00584	GO:0040007
LINC00584	GO:0048856
LINC00237	GO:0021700
LINC00237	GO:0009790
AC025188.1	GO:0009790
AC025188.1	GO:0000988
AC025188.1	GO:0005634
AC025188.1	GO:0000228
AC025188.1	GO:0051276
MIAT	GO:0006397
MIAT	GO:0048856
MIAT	GO:0003723
MIAT	GO:0030154
FTX	GO:0000228
FTX	GO:0005694
AL589743.1	GO:0030154
AL589743.1	GO:0048870
AL589743.1	GO:0006397
AL589743.1	GO:0007165
SNHG6	GO:0006412
SNHG6	GO:0005840
OIP5-AS1	GO:0009790
OIP5-AS1	GO:0048646
CARMN	GO:0030154
CARMN	GO:0000988
CARMN	GO:0005578
CARMN	GO:0008283
CARMN	GO:0008219
TUNAR	GO:0009790
TUNAR	GO:0048856
AC244502.1	GO:0006259
AC244502.1	GO:0005634
AC244502.1	GO:0002376
AL117190.1	GO:0009790
AL117190.1	GO:0000988
AL117190.1	GO:0000228
