# Supplementary material for: Prediction of lncRNA functions using deep neural networks based on multiple networks
Source: BMC Genomics. 2023 Nov 9;23(Suppl 6):865. doi: 10.1186/s12864-023-09578-w (PMC10636874; doi:10.1186/s12864-023-09578-w)
Supplement: Supplementary file 2 — Additional file 2. The Ensemble ID list of lncRNA genes. [file 12864_2023_9578_MOESM2_ESM.txt]

1	ENSG00000235865
2	ENSG00000269899
3	ENSG00000272320
4	ENSG00000258520
5	ENSG00000259055
6	ENSG00000247400
7	ENSG00000241544
8	ENSG00000229990
9	ENSG00000224407
10	ENSG00000272917
11	ENSG00000241770
12	ENSG00000272691
13	ENSG00000253891
14	ENSG00000230442
15	ENSG00000267000
16	ENSG00000229531
17	ENSG00000233937
18	ENSG00000276115
19	ENSG00000250576
20	ENSG00000267081
21	ENSG00000259372
22	ENSG00000237290
23	ENSG00000225337
24	ENSG00000234988
25	ENSG00000279607
26	ENSG00000253716
27	ENSG00000231789
28	ENSG00000272562
29	ENSG00000235493
30	ENSG00000261672
31	ENSG00000225683
32	ENSG00000271978
33	ENSG00000260936
34	ENSG00000273015
35	ENSG00000263843
36	ENSG00000229044
37	ENSG00000248285
38	ENSG00000242973
39	ENSG00000253628
40	ENSG00000254768
41	ENSG00000182366
42	ENSG00000271204
43	ENSG00000225434
44	ENSG00000273002
45	ENSG00000256973
46	ENSG00000250155
47	ENSG00000228843
48	ENSG00000261692
49	ENSG00000272234
50	ENSG00000259884
51	ENSG00000280607
52	ENSG00000272293
53	ENSG00000231231
54	ENSG00000271155
55	ENSG00000204566
56	ENSG00000282907
57	ENSG00000231460
58	ENSG00000229242
59	ENSG00000260886
60	ENSG00000278962
61	ENSG00000227128
62	ENSG00000258859
63	ENSG00000279490
64	ENSG00000258461
65	ENSG00000274629
66	ENSG00000257849
67	ENSG00000257729
68	ENSG00000237687
69	ENSG00000261482
70	ENSG00000253505
71	ENSG00000196979
72	ENSG00000250974
73	ENSG00000258573
74	ENSG00000278913
75	ENSG00000234165
76	ENSG00000246331
77	ENSG00000237571
78	ENSG00000279585
79	ENSG00000280384
80	ENSG00000236467
81	ENSG00000254028
82	ENSG00000243300
83	ENSG00000234148
84	ENSG00000249786
85	ENSG00000233538
86	ENSG00000279359
87	ENSG00000262668
88	ENSG00000235042
89	ENSG00000233665
90	ENSG00000271239
91	ENSG00000231902
92	ENSG00000251455
93	ENSG00000227088
94	ENSG00000267581
95	ENSG00000275389
96	ENSG00000223814
97	ENSG00000240541
98	ENSG00000259265
99	ENSG00000263938
100	ENSG00000255871
101	ENSG00000276807
102	ENSG00000281186
103	ENSG00000245651
104	ENSG00000279770
105	ENSG00000279554
106	ENSG00000268895
107	ENSG00000253361
108	ENSG00000256321
109	ENSG00000279097
110	ENSG00000233393
111	ENSG00000272298
112	ENSG00000258125
113	ENSG00000229606
114	ENSG00000235123
115	ENSG00000253379
116	ENSG00000248572
117	ENSG00000279496
118	ENSG00000267272
119	ENSG00000258999
120	ENSG00000261176
121	ENSG00000233358
122	ENSG00000263698
123	ENSG00000260236
124	ENSG00000279542
125	ENSG00000268119
126	ENSG00000249857
127	ENSG00000267580
128	ENSG00000228620
129	ENSG00000269729
130	ENSG00000270638
131	ENSG00000258798
132	ENSG00000230741
133	ENSG00000272872
134	ENSG00000279200
135	ENSG00000280095
136	ENSG00000276223
137	ENSG00000227197
138	ENSG00000260166
139	ENSG00000232936
140	ENSG00000261338
141	ENSG00000272249
142	ENSG00000248456
143	ENSG00000253182
144	ENSG00000254246
145	ENSG00000235120
146	ENSG00000257221
147	ENSG00000226542
148	ENSG00000237638
149	ENSG00000258935
150	ENSG00000245667
151	ENSG00000267030
152	ENSG00000254438
153	ENSG00000231476
154	ENSG00000231764
155	ENSG00000254518
156	ENSG00000258800
157	ENSG00000227510
158	ENSG00000279641
159	ENSG00000124835
160	ENSG00000231563
161	ENSG00000203897
162	ENSG00000239799
163	ENSG00000274093
164	ENSG00000260088
165	ENSG00000223685
166	ENSG00000249700
167	ENSG00000262884
168	ENSG00000251191
169	ENSG00000272209
170	ENSG00000254690
171	ENSG00000263080
172	ENSG00000279512
173	ENSG00000272524
174	ENSG00000250921
175	ENSG00000172965
176	ENSG00000259415
177	ENSG00000279140
178	ENSG00000253244
179	ENSG00000276842
180	ENSG00000254626
181	ENSG00000276436
182	ENSG00000270008
183	ENSG00000259200
184	ENSG00000281706
185	ENSG00000178193
186	ENSG00000279329
187	ENSG00000261713
188	ENSG00000250889
189	ENSG00000233355
190	ENSG00000234481
191	ENSG00000231966
192	ENSG00000279882
193	ENSG00000243008
194	ENSG00000277954
195	ENSG00000263618
196	ENSG00000279403
197	ENSG00000279532
198	ENSG00000275773
199	ENSG00000282882
200	ENSG00000253469
201	ENSG00000168367
202	ENSG00000234323
203	ENSG00000278957
204	ENSG00000237133
205	ENSG00000273664
206	ENSG00000268480
207	ENSG00000273108
208	ENSG00000273415
209	ENSG00000250295
210	ENSG00000227773
211	ENSG00000236432
212	ENSG00000261586
213	ENSG00000235641
214	ENSG00000273925
215	ENSG00000243733
216	ENSG00000256271
217	ENSG00000226706
218	ENSG00000249638
219	ENSG00000266289
220	ENSG00000271714
221	ENSG00000247498
222	ENSG00000269621
223	ENSG00000254744
224	ENSG00000233635
225	ENSG00000231858
226	ENSG00000230292
227	ENSG00000254321
228	ENSG00000264635
229	ENSG00000272994
230	ENSG00000183242
231	ENSG00000248475
232	ENSG00000261632
233	ENSG00000250250
234	ENSG00000266490
235	ENSG00000227744
236	ENSG00000259430
237	ENSG00000270094
238	ENSG00000231429
239	ENSG00000261622
240	ENSG00000256837
241	ENSG00000225498
242	ENSG00000272446
243	ENSG00000238287
244	ENSG00000265356
245	ENSG00000280008
246	ENSG00000231080
247	ENSG00000254239
248	ENSG00000250748
249	ENSG00000259351
250	ENSG00000276573
251	ENSG00000230500
252	ENSG00000270321
253	ENSG00000254587
254	ENSG00000268536
255	ENSG00000237520
256	ENSG00000260895
257	ENSG00000271390
258	ENSG00000261065
259	ENSG00000248551
260	ENSG00000272341
261	ENSG00000261154
262	ENSG00000254508
263	ENSG00000233013
264	ENSG00000225867
265	ENSG00000279059
266	ENSG00000269460
267	ENSG00000263424
268	ENSG00000224020
269	ENSG00000260586
270	ENSG00000269091
271	ENSG00000224911
272	ENSG00000254307
273	ENSG00000225919
274	ENSG00000224028
275	ENSG00000240288
276	ENSG00000279876
277	ENSG00000222020
278	ENSG00000264304
279	ENSG00000253893
280	ENSG00000205537
281	ENSG00000268985
282	ENSG00000261347
283	ENSG00000267328
284	ENSG00000177338
285	ENSG00000185168
286	ENSG00000254443
287	ENSG00000239482
288	ENSG00000229521
289	ENSG00000223662
290	ENSG00000235262
291	ENSG00000240980
292	ENSG00000279022
293	ENSG00000227803
294	ENSG00000234503
295	ENSG00000259349
296	ENSG00000230155
297	ENSG00000212766
298	ENSG00000281641
299	ENSG00000257191
300	ENSG00000255289
301	ENSG00000232451
302	ENSG00000261269
303	ENSG00000272154
304	ENSG00000275040
305	ENSG00000256268
306	ENSG00000261734
307	ENSG00000248112
308	ENSG00000272128
309	ENSG00000247157
310	ENSG00000225420
311	ENSG00000273769
312	ENSG00000235774
313	ENSG00000203362
314	ENSG00000236854
315	ENSG00000275871
316	ENSG00000269935
317	ENSG00000268472
318	ENSG00000273557
319	ENSG00000224922
320	ENSG00000268015
321	ENSG00000250397
322	ENSG00000253449
323	ENSG00000226180
324	ENSG00000271851
325	ENSG00000279946
326	ENSG00000273487
327	ENSG00000232762
328	ENSG00000234579
329	ENSG00000254934
330	ENSG00000236120
331	ENSG00000235296
332	ENSG00000279117
333	ENSG00000273230
334	ENSG00000280138
335	ENSG00000229609
336	ENSG00000256150
337	ENSG00000177340
338	ENSG00000280037
339	ENSG00000258903
340	ENSG00000273091
341	ENSG00000232564
342	ENSG00000259314
343	ENSG00000237852
344	ENSG00000232245
345	ENSG00000282542
346	ENSG00000256276
347	ENSG00000255649
348	ENSG00000254431
349	ENSG00000248837
350	ENSG00000250375
351	ENSG00000255608
352	ENSG00000279447
353	ENSG00000259453
354	ENSG00000229739
355	ENSG00000279518
356	ENSG00000253736
357	ENSG00000224387
358	ENSG00000259269
359	ENSG00000233367
360	ENSG00000261182
361	ENSG00000253593
362	ENSG00000259264
363	ENSG00000232828
364	ENSG00000226762
365	ENSG00000263312
366	ENSG00000279852
367	ENSG00000257809
368	ENSG00000249662
369	ENSG00000203258
370	ENSG00000279932
371	ENSG00000227945
372	ENSG00000229918
373	ENSG00000245067
374	ENSG00000264734
375	ENSG00000251456
376	ENSG00000272625
377	ENSG00000223528
378	ENSG00000259398
379	ENSG00000250159
380	ENSG00000282944
381	ENSG00000262585
382	ENSG00000249306
383	ENSG00000261044
384	ENSG00000272023
385	ENSG00000259495
386	ENSG00000256115
387	ENSG00000234520
388	ENSG00000254927
389	ENSG00000267321
390	ENSG00000237473
391	ENSG00000215841
392	ENSG00000259968
393	ENSG00000279748
394	ENSG00000230834
395	ENSG00000244345
396	ENSG00000248842
397	ENSG00000249792
398	ENSG00000229699
399	ENSG00000176320
400	ENSG00000225759
401	ENSG00000262313
402	ENSG00000264270
403	ENSG00000249000
404	ENSG00000224017
405	ENSG00000261775
406	ENSG00000277332
407	ENSG00000230532
408	ENSG00000258274
409	ENSG00000272354
410	ENSG00000270302
411	ENSG00000267383
412	ENSG00000228923
413	ENSG00000233482
414	ENSG00000280166
415	ENSG00000262952
416	ENSG00000269446
417	ENSG00000257398
418	ENSG00000260837
419	ENSG00000260288
420	ENSG00000129845
421	ENSG00000249951
422	ENSG00000258949
423	ENSG00000236129
424	ENSG00000226442
425	ENSG00000278595
426	ENSG00000273265
427	ENSG00000279595
428	ENSG00000274653
429	ENSG00000258804
430	ENSG00000279958
431	ENSG00000278950
432	ENSG00000259103
433	ENSG00000232110
434	ENSG00000234613
435	ENSG00000254223
436	ENSG00000232640
437	ENSG00000279753
438	ENSG00000249111
439	ENSG00000258902
440	ENSG00000273582
441	ENSG00000261598
442	ENSG00000232164
443	ENSG00000277192
444	ENSG00000246174
445	ENSG00000233219
446	ENSG00000253807
447	ENSG00000236859
448	ENSG00000272049
449	ENSG00000233589
450	ENSG00000248143
451	ENSG00000205452
452	ENSG00000280064
453	ENSG00000225057
454	ENSG00000257002
455	ENSG00000282381
456	ENSG00000234149
457	ENSG00000258185
458	ENSG00000228890
459	ENSG00000237596
460	ENSG00000248964
461	ENSG00000245729
462	ENSG00000257239
463	ENSG00000279602
464	ENSG00000251093
465	ENSG00000253252
466	ENSG00000250256
467	ENSG00000275413
468	ENSG00000248962
469	ENSG00000272236
470	ENSG00000277287
471	ENSG00000251239
472	ENSG00000260661
473	ENSG00000254230
474	ENSG00000229443
475	ENSG00000237352
476	ENSG00000272040
477	ENSG00000237286
478	ENSG00000278341
479	ENSG00000248529
480	ENSG00000248858
481	ENSG00000253855
482	ENSG00000225328
483	ENSG00000260071
484	ENSG00000224269
485	ENSG00000256249
486	ENSG00000259631
487	ENSG00000237413
488	ENSG00000233222
489	ENSG00000253618
490	ENSG00000253632
491	ENSG00000256050
492	ENSG00000267252
493	ENSG00000262265
494	ENSG00000253121
495	ENSG00000232348
496	ENSG00000274460
497	ENSG00000261845
498	ENSG00000279649
499	ENSG00000223727
500	ENSG00000254153
501	ENSG00000228950
502	ENSG00000149443
503	ENSG00000255100
504	ENSG00000233009
505	ENSG00000276934
506	ENSG00000280069
507	ENSG00000254364
508	ENSG00000230724
509	ENSG00000234608
510	ENSG00000248893
511	ENSG00000273261
512	ENSG00000261229
513	ENSG00000274751
514	ENSG00000226939
515	ENSG00000250900
516	ENSG00000251206
517	ENSG00000239523
518	ENSG00000228317
519	ENSG00000235052
520	ENSG00000266489
521	ENSG00000214770
522	ENSG00000278709
523	ENSG00000260605
524	ENSG00000257726
525	ENSG00000258884
526	ENSG00000240175
527	ENSG00000264421
528	ENSG00000277511
529	ENSG00000243636
530	ENSG00000225542
531	ENSG00000267165
532	ENSG00000228512
533	ENSG00000268316
534	ENSG00000261305
535	ENSG00000267024
536	ENSG00000281732
537	ENSG00000280318
538	ENSG00000230737
539	ENSG00000249981
540	ENSG00000230945
541	ENSG00000277541
542	ENSG00000258807
543	ENSG00000235361
544	ENSG00000230205
545	ENSG00000204620
546	ENSG00000255525
547	ENSG00000243832
548	ENSG00000228625
549	ENSG00000230920
550	ENSG00000272182
551	ENSG00000224958
552	ENSG00000224731
553	ENSG00000251471
554	ENSG00000258845
555	ENSG00000280135
556	ENSG00000231057
557	ENSG00000258407
558	ENSG00000206337
559	ENSG00000255462
560	ENSG00000253672
561	ENSG00000251661
562	ENSG00000224950
563	ENSG00000259115
564	ENSG00000279559
565	ENSG00000224959
566	ENSG00000228789
567	ENSG00000231868
568	ENSG00000258673
569	ENSG00000231149
570	ENSG00000233695
571	ENSG00000241073
572	ENSG00000274124
573	ENSG00000232680
574	ENSG00000265489
575	ENSG00000234426
576	ENSG00000236714
577	ENSG00000234141
578	ENSG00000229011
579	ENSG00000234089
580	ENSG00000267470
581	ENSG00000244260
582	ENSG00000263812
583	ENSG00000258689
584	ENSG00000232006
585	ENSG00000259955
586	ENSG00000236497
587	ENSG00000263345
588	ENSG00000229214
589	ENSG00000251379
590	ENSG00000259237
591	ENSG00000260201
592	ENSG00000230839
593	ENSG00000279305
594	ENSG00000226674
595	ENSG00000272831
596	ENSG00000267519
597	ENSG00000248443
598	ENSG00000261496
599	ENSG00000241202
600	ENSG00000248317
601	ENSG00000224605
602	ENSG00000266651
603	ENSG00000235815
604	ENSG00000237159
605	ENSG00000204528
606	ENSG00000261654
607	ENSG00000264956
608	ENSG00000234540
609	ENSG00000280145
610	ENSG00000275850
611	ENSG00000225007
612	ENSG00000225300
613	ENSG00000205890
614	ENSG00000227131
615	ENSG00000268366
616	ENSG00000232949
617	ENSG00000251139
618	ENSG00000254366
619	ENSG00000254873
620	ENSG00000280304
621	ENSG00000241084
622	ENSG00000260070
623	ENSG00000257275
624	ENSG00000184224
625	ENSG00000253892
626	ENSG00000082929
627	ENSG00000273372
628	ENSG00000251321
629	ENSG00000241679
630	ENSG00000223883
631	ENSG00000269667
632	ENSG00000268573
633	ENSG00000249584
634	ENSG00000282864
635	ENSG00000232667
636	ENSG00000248550
637	ENSG00000233342
638	ENSG00000222007
639	ENSG00000250075
640	ENSG00000262136
641	ENSG00000255143
642	ENSG00000232462
643	ENSG00000273036
644	ENSG00000267374
645	ENSG00000230891
646	ENSG00000272130
647	ENSG00000230033
648	ENSG00000231495
649	ENSG00000272369
650	ENSG00000227148
651	ENSG00000253986
652	ENSG00000283061
653	ENSG00000227039
654	ENSG00000258695
655	ENSG00000228734
656	ENSG00000275454
657	ENSG00000261172
658	ENSG00000257202
659	ENSG00000235837
660	ENSG00000254162
661	ENSG00000250863
662	ENSG00000281196
663	ENSG00000235725
664	ENSG00000228165
665	ENSG00000280620
666	ENSG00000276397
667	ENSG00000260120
668	ENSG00000249042
669	ENSG00000229140
670	ENSG00000261200
671	ENSG00000235434
672	ENSG00000224441
673	ENSG00000258050
674	ENSG00000258983
675	ENSG00000260108
676	ENSG00000262833
677	ENSG00000254607
678	ENSG00000267747
679	ENSG00000271870
680	ENSG00000280167
681	ENSG00000260328
682	ENSG00000248150
683	ENSG00000232754
684	ENSG00000237613
685	ENSG00000238120
686	ENSG00000235399
687	ENSG00000274092
688	ENSG00000227143
689	ENSG00000257443
690	ENSG00000232710
691	ENSG00000212856
692	ENSG00000254545
693	ENSG00000275807
694	ENSG00000264232
695	ENSG00000237400
696	ENSG00000279742
697	ENSG00000264587
698	ENSG00000273906
699	ENSG00000261481
700	ENSG00000269873
701	ENSG00000255465
702	ENSG00000230753
703	ENSG00000146666
704	ENSG00000236151
705	ENSG00000276691
706	ENSG00000267886
707	ENSG00000232532
708	ENSG00000260142
709	ENSG00000223485
710	ENSG00000231367
711	ENSG00000182310
712	ENSG00000260473
713	ENSG00000270403
714	ENSG00000236383
715	ENSG00000235021
716	ENSG00000223430
717	ENSG00000273552
718	ENSG00000280809
719	ENSG00000250141
720	ENSG00000234147
721	ENSG00000278177
722	ENSG00000250170
723	ENSG00000227818
724	ENSG00000283078
725	ENSG00000267112
726	ENSG00000261341
727	ENSG00000257027
728	ENSG00000223466
729	ENSG00000249362
730	ENSG00000250025
731	ENSG00000273011
732	ENSG00000263438
733	ENSG00000259539
734	ENSG00000280081
735	ENSG00000280005
736	ENSG00000253875
737	ENSG00000259521
738	ENSG00000255299
739	ENSG00000250049
740	ENSG00000278238
741	ENSG00000246223
742	ENSG00000272068
743	ENSG00000254231
744	ENSG00000279527
745	ENSG00000280232
746	ENSG00000253849
747	ENSG00000197815
748	ENSG00000233799
749	ENSG00000253604
750	ENSG00000261123
751	ENSG00000273192
752	ENSG00000259134
753	ENSG00000276603
754	ENSG00000261498
755	ENSG00000258920
756	ENSG00000279516
757	ENSG00000223776
758	ENSG00000279747
759	ENSG00000256943
760	ENSG00000232817
761	ENSG00000260256
762	ENSG00000279981
763	ENSG00000184856
764	ENSG00000248975
765	ENSG00000260046
766	ENSG00000228478
767	ENSG00000229702
768	ENSG00000234431
769	ENSG00000272143
770	ENSG00000258749
771	ENSG00000225751
772	ENSG00000228170
773	ENSG00000280551
774	ENSG00000241288
775	ENSG00000267128
776	ENSG00000233396
777	ENSG00000245105
778	ENSG00000231535
779	ENSG00000232394
780	ENSG00000244302
781	ENSG00000237087
782	ENSG00000203739
783	ENSG00000232633
784	ENSG00000233570
785	ENSG00000253811
786	ENSG00000281106
787	ENSG00000273965
788	ENSG00000258018
789	ENSG00000253834
790	ENSG00000255428
791	ENSG00000258874
792	ENSG00000278097
793	ENSG00000204802
794	ENSG00000279727
795	ENSG00000227076
796	ENSG00000233755
797	ENSG00000229122
798	ENSG00000273329
799	ENSG00000235237
800	ENSG00000264514
801	ENSG00000241383
802	ENSG00000263588
803	ENSG00000233363
804	ENSG00000253682
805	ENSG00000261187
806	ENSG00000276255
807	ENSG00000233154
808	ENSG00000241520
809	ENSG00000272710
810	ENSG00000279642
811	ENSG00000251045
812	ENSG00000262228
813	ENSG00000227495
814	ENSG00000262094
815	ENSG00000234758
816	ENSG00000232130
817	ENSG00000268833
818	ENSG00000259341
819	ENSG00000260808
820	ENSG00000279093
821	ENSG00000234578
822	ENSG00000255479
823	ENSG00000177788
824	ENSG00000251371
825	ENSG00000268516
826	ENSG00000250620
827	ENSG00000274507
828	ENSG00000263590
829	ENSG00000259583
830	ENSG00000254762
831	ENSG00000214559
832	ENSG00000271270
833	ENSG00000248184
834	ENSG00000279811
835	ENSG00000258346
836	ENSG00000253744
837	ENSG00000227186
838	ENSG00000234773
839	ENSG00000231335
840	ENSG00000241525
841	ENSG00000237062
842	ENSG00000232271
843	ENSG00000253259
844	ENSG00000228618
845	ENSG00000267175
846	ENSG00000245694
847	ENSG00000251044
848	ENSG00000241684
849	ENSG00000272203
850	ENSG00000259843
851	ENSG00000280734
852	ENSG00000248740
853	ENSG00000251152
854	ENSG00000274976
855	ENSG00000226797
856	ENSG00000229267
857	ENSG00000279321
858	ENSG00000270380
859	ENSG00000251649
860	ENSG00000279679
861	ENSG00000260577
862	ENSG00000231680
863	ENSG00000233515
864	ENSG00000225194
865	ENSG00000278772
866	ENSG00000255250
867	ENSG00000278071
868	ENSG00000186825
869	ENSG00000226803
870	ENSG00000253927
871	ENSG00000249184
872	ENSG00000248703
873	ENSG00000269364
874	ENSG00000227199
875	ENSG00000261069
876	ENSG00000260172
877	ENSG00000231175
878	ENSG00000273186
879	ENSG00000263982
880	ENSG00000266450
881	ENSG00000225708
882	ENSG00000125804
883	ENSG00000243004
884	ENSG00000260919
885	ENSG00000261025
886	ENSG00000235914
887	ENSG00000231024
888	ENSG00000258426
889	ENSG00000205837
890	ENSG00000249403
891	ENSG00000240355
892	ENSG00000279598
893	ENSG00000247572
894	ENSG00000149656
895	ENSG00000230684
896	ENSG00000268970
897	ENSG00000265927
898	ENSG00000250280
899	ENSG00000273551
900	ENSG00000146521
901	ENSG00000234161
902	ENSG00000259168
903	ENSG00000272140
904	ENSG00000244541
905	ENSG00000278898
906	ENSG00000264167
907	ENSG00000253553
908	ENSG00000224023
909	ENSG00000274516
910	ENSG00000273478
911	ENSG00000273893
912	ENSG00000277895
913	ENSG00000280245
914	ENSG00000235159
915	ENSG00000226920
916	ENSG00000255198
917	ENSG00000231298
918	ENSG00000237574
919	ENSG00000229043
920	ENSG00000249261
921	ENSG00000236861
922	ENSG00000180139
923	ENSG00000225889
924	ENSG00000271724
925	ENSG00000266821
926	ENSG00000229228
927	ENSG00000267136
928	ENSG00000279603
929	ENSG00000244342
930	ENSG00000268894
931	ENSG00000261455
932	ENSG00000273711
933	ENSG00000260419
934	ENSG00000233922
935	ENSG00000262410
936	ENSG00000236206
937	ENSG00000261629
938	ENSG00000164385
939	ENSG00000230843
940	ENSG00000279687
941	ENSG00000235288
942	ENSG00000249412
943	ENSG00000245479
944	ENSG00000254120
945	ENSG00000279465
946	ENSG00000237048
947	ENSG00000260268
948	ENSG00000274031
949	ENSG00000266446
950	ENSG00000235121
951	ENSG00000226599
952	ENSG00000224583
953	ENSG00000261399
954	ENSG00000271259
955	ENSG00000184991
956	ENSG00000258710
957	ENSG00000183643
958	ENSG00000254847
959	ENSG00000189196
960	ENSG00000250583
961	ENSG00000279999
962	ENSG00000237054
963	ENSG00000250646
964	ENSG00000279339
965	ENSG00000261222
966	ENSG00000267523
967	ENSG00000271938
968	ENSG00000259002
969	ENSG00000227987
970	ENSG00000280561
971	ENSG00000269444
972	ENSG00000204625
973	ENSG00000270090
974	ENSG00000257219
975	ENSG00000259719
976	ENSG00000274213
977	ENSG00000270112
978	ENSG00000237772
979	ENSG00000267057
980	ENSG00000259802
981	ENSG00000234504
982	ENSG00000204706
983	ENSG00000233183
984	ENSG00000279083
985	ENSG00000223720
986	ENSG00000236948
987	ENSG00000269959
988	ENSG00000236008
989	ENSG00000280752
990	ENSG00000246820
991	ENSG00000280412
992	ENSG00000237468
993	ENSG00000228661
994	ENSG00000259434
995	ENSG00000279931
996	ENSG00000245261
997	ENSG00000257453
998	ENSG00000227189
999	ENSG00000226983
1000	ENSG00000229225
1001	ENSG00000253641
1002	ENSG00000224957
1003	ENSG00000255480
1004	ENSG00000227070
1005	ENSG00000255252
1006	ENSG00000248109
1007	ENSG00000232937
1008	ENSG00000244286
1009	ENSG00000279901
1010	ENSG00000229558
1011	ENSG00000257507
1012	ENSG00000279683
1013	ENSG00000272681
1014	ENSG00000259932
1015	ENSG00000274849
1016	ENSG00000272760
1017	ENSG00000228065
1018	ENSG00000266696
1019	ENSG00000218018
1020	ENSG00000279130
1021	ENSG00000249815
1022	ENSG00000235537
1023	ENSG00000261141
1024	ENSG00000265908
1025	ENSG00000261462
1026	ENSG00000254671
1027	ENSG00000261610
1028	ENSG00000270820
1029	ENSG00000232623
1030	ENSG00000260051
1031	ENSG00000185186
1032	ENSG00000278330
1033	ENSG00000254363
1034	ENSG00000277581
1035	ENSG00000270015
1036	ENSG00000268333
1037	ENSG00000255857
1038	ENSG00000235996
1039	ENSG00000258441
1040	ENSG00000257259
1041	ENSG00000234688
1042	ENSG00000273923
1043	ENSG00000261292
1044	ENSG00000240996
1045	ENSG00000197934
1046	ENSG00000248747
1047	ENSG00000251026
1048	ENSG00000188693
1049	ENSG00000267694
1050	ENSG00000266846
1051	ENSG00000228541
1052	ENSG00000225620
1053	ENSG00000267394
1054	ENSG00000223799
1055	ENSG00000234418
1056	ENSG00000253395
1057	ENSG00000227959
1058	ENSG00000260498
1059	ENSG00000258433
1060	ENSG00000261183
1061	ENSG00000255572
1062	ENSG00000280270
1063	ENSG00000258035
1064	ENSG00000272529
1065	ENSG00000250127
1066	ENSG00000271555
1067	ENSG00000279047
1068	ENSG00000234967
1069	ENSG00000254639
1070	ENSG00000226759
1071	ENSGR0000237531
1072	ENSG00000258733
1073	ENSG00000267316
1074	ENSG00000242370
1075	ENSG00000232655
1076	ENSG00000258580
1077	ENSG00000279568
1078	ENSG00000269903
1079	ENSG00000253749
1080	ENSG00000228624
1081	ENSG00000261438
1082	ENSG00000237764
1083	ENSG00000271856
1084	ENSG00000234571
1085	ENSG00000250765
1086	ENSG00000245112
1087	ENSG00000229603
1088	ENSG00000266411
1089	ENSG00000275611
1090	ENSG00000186615
1091	ENSG00000265246
1092	ENSG00000283083
1093	ENSG00000254874
1094	ENSG00000226868
1095	ENSG00000256763
1096	ENSG00000258987
1097	ENSG00000273000
1098	ENSG00000227313
1099	ENSG00000197665
1100	ENSG00000277863
1101	ENSG00000257829
1102	ENSG00000242136
1103	ENSG00000233694
1104	ENSG00000228989
1105	ENSG00000249509
1106	ENSG00000235358
1107	ENSG00000255314
1108	ENSG00000256257
1109	ENSG00000235410
1110	ENSG00000277453
1111	ENSG00000247810
1112	ENSG00000271734
1113	ENSG00000278200
1114	ENSG00000206573
1115	ENSG00000279848
1116	ENSG00000267684
1117	ENSG00000231196
1118	ENSG00000225891
1119	ENSG00000272769
1120	ENSG00000261889
1121	ENSG00000236830
1122	ENSG00000237720
1123	ENSG00000273221
1124	ENSG00000226412
1125	ENSG00000278896
1126	ENSG00000228073
1127	ENSG00000225548
1128	ENSG00000256007
1129	ENSG00000225762
1130	ENSG00000251459
1131	ENSG00000253168
1132	ENSG00000228430
1133	ENSG00000255389
1134	ENSG00000282917
1135	ENSG00000251209
1136	ENSG00000228021
1137	ENSG00000223817
1138	ENSG00000274400
1139	ENSG00000249752
1140	ENSG00000276529
1141	ENSG00000255328
1142	ENSG00000249867
1143	ENSG00000271874
1144	ENSG00000246090
1145	ENSG00000227912
1146	ENSG00000256577
1147	ENSG00000278969
1148	ENSG00000231557
1149	ENSG00000257681
1150	ENSG00000234640
1151	ENSG00000267712
1152	ENSG00000235822
1153	ENSG00000249061
1154	ENSG00000236109
1155	ENSG00000265046
1156	ENSG00000254291
1157	ENSG00000231324
1158	ENSG00000279017
1159	ENSG00000259771
1160	ENSG00000279613
1161	ENSG00000272635
1162	ENSG00000251031
1163	ENSG00000231993
1164	ENSG00000253200
1165	ENSG00000229832
1166	ENSG00000229881
1167	ENSG00000265413
1168	ENSG00000267425
1169	ENSG00000230286
1170	ENSG00000241577
1171	ENSG00000278928
1172	ENSG00000237371
1173	ENSG00000261623
1174	ENSG00000248125
1175	ENSG00000233399
1176	ENSG00000224356
1177	ENSG00000248416
1178	ENSG00000229015
1179	ENSG00000242290
1180	ENSG00000244198
1181	ENSG00000249201
1182	ENSG00000258418
1183	ENSG00000237950
1184	ENSG00000267125
1185	ENSG00000268069
1186	ENSG00000240449
1187	ENSG00000229153
1188	ENSG00000224429
1189	ENSG00000241479
1190	ENSG00000249365
1191	ENSG00000231666
1192	ENSG00000261120
1193	ENSG00000259652
1194	ENSG00000279139
1195	ENSG00000234527
1196	ENSG00000255723
1197	ENSG00000272440
1198	ENSG00000249198
1199	ENSG00000267940
1200	ENSG00000260343
1201	ENSG00000224015
1202	ENSG00000254898
1203	ENSG00000232643
1204	ENSG00000179935
1205	ENSG00000280155
1206	ENSG00000259331
1207	ENSG00000266839
1208	ENSG00000261082
1209	ENSG00000273032
1210	ENSG00000254141
1211	ENSG00000272626
1212	ENSG00000235628
1213	ENSG00000272589
1214	ENSG00000250829
1215	ENSG00000254450
1216	ENSG00000270742
1217	ENSG00000203446
1218	ENSG00000222031
1219	ENSG00000266014
1220	ENSG00000263096
1221	ENSG00000235160
1222	ENSG00000250770
1223	ENSG00000274227
1224	ENSG00000231413
1225	ENSG00000261722
1226	ENSG00000225986
1227	ENSG00000279136
1228	ENSG00000226304
1229	ENSG00000251210
1230	ENSG00000249491
1231	ENSG00000280082
1232	ENSG00000253279
1233	ENSG00000259791
1234	ENSG00000258380
1235	ENSG00000225570
1236	ENSG00000236611
1237	ENSG00000237994
1238	ENSG00000225706
1239	ENSG00000273492
1240	ENSG00000242428
1241	ENSG00000279428
1242	ENSG00000224989
1243	ENSG00000248330
1244	ENSG00000233718
1245	ENSG00000248537
1246	ENSG00000273402
1247	ENSG00000224204
1248	ENSG00000235431
1249	ENSG00000278351
1250	ENSG00000256751
1251	ENSG00000229233
1252	ENSG00000237927
1253	ENSG00000269911
1254	ENSG00000226207
1255	ENSG00000266893
1256	ENSG00000267629
1257	ENSG00000225520
1258	ENSG00000239552
1259	ENSG00000226520
1260	ENSG00000279670
1261	ENSG00000255029
1262	ENSG00000248370
1263	ENSG00000249426
1264	ENSG00000270178
1265	ENSG00000237027
1266	ENSG00000224943
1267	ENSG00000229012
1268	ENSG00000229502
1269	ENSG00000229152
1270	ENSG00000265055
1271	ENSG00000282906
1272	ENSG00000269989
1273	ENSG00000228623
1274	ENSG00000232046
1275	ENSG00000272662
1276	ENSG00000251249
1277	ENSG00000266903
1278	ENSG00000279801
1279	ENSG00000258876
1280	ENSG00000250740
1281	ENSG00000229788
1282	ENSG00000278929
1283	ENSG00000280026
1284	ENSG00000244676
1285	ENSG00000265987
1286	ENSG00000249675
1287	ENSG00000268458
1288	ENSG00000233775
1289	ENSG00000181800
1290	ENSG00000275191
1291	ENSG00000236824
1292	ENSG00000250328
1293	ENSG00000250242
1294	ENSG00000228159
1295	ENSG00000225484
1296	ENSG00000273299
1297	ENSG00000251048
1298	ENSG00000269918
1299	ENSG00000232453
1300	ENSG00000260008
1301	ENSG00000250635
1302	ENSG00000269901
1303	ENSG00000255092
1304	ENSG00000260058
1305	ENSG00000273355
1306	ENSG00000232252
1307	ENSG00000255441
1308	ENSG00000261430
1309	ENSG00000235927
1310	ENSG00000185700
1311	ENSG00000282022
1312	ENSG00000236526
1313	ENSG00000272168
1314	ENSG00000260271
1315	ENSG00000237035
1316	ENSG00000262663
1317	ENSG00000226031
1318	ENSG00000273396
1319	ENSG00000261664
1320	ENSG00000229167
1321	ENSG00000248799
1322	ENSG00000226965
1323	ENSG00000273973
1324	ENSG00000183470
1325	ENSG00000241359
1326	ENSG00000277619
1327	ENSG00000260049
1328	ENSG00000266896
1329	ENSG00000231815
1330	ENSG00000255517
1331	ENSG00000279469
1332	ENSG00000260381
1333	ENSG00000254420
1334	ENSG00000261198
1335	ENSG00000214719
1336	ENSG00000260927
1337	ENSG00000269921
1338	ENSG00000247970
1339	ENSG00000231528
1340	ENSG00000224057
1341	ENSG00000259970
1342	ENSG00000250733
1343	ENSG00000226798
1344	ENSG00000265100
1345	ENSG00000272604
1346	ENSG00000255496
1347	ENSG00000236212
1348	ENSG00000227544
1349	ENSG00000264769
1350	ENSG00000278911
1351	ENSG00000225105
1352	ENSG00000274885
1353	ENSG00000259123
1354	ENSG00000260986
1355	ENSG00000231536
1356	ENSG00000282772
1357	ENSG00000279080
1358	ENSG00000235138
1359	ENSG00000249484
1360	ENSG00000272479
1361	ENSG00000224795
1362	ENSG00000273890
1363	ENSG00000226747
1364	ENSG00000275516
1365	ENSG00000261136
1366	ENSG00000260574
1367	ENSG00000235453
1368	ENSG00000261683
1369	ENSG00000273104
1370	ENSG00000231459
1371	ENSG00000232300
1372	ENSG00000249740
1373	ENSG00000234396
1374	ENSG00000235887
1375	ENSG00000237880
1376	ENSG00000256020
1377	ENSG00000261751
1378	ENSG00000249497
1379	ENSG00000259488
1380	ENSG00000260617
1381	ENSG00000217825
1382	ENSG00000258761
1383	ENSG00000228505
1384	ENSG00000250902
1385	ENSG00000259946
1386	ENSG00000267121
1387	ENSG00000229922
1388	ENSG00000269246
1389	ENSG00000281344
1390	ENSG00000280325
1391	ENSG00000260163
1392	ENSG00000259097
1393	ENSG00000231901
1394	ENSG00000254347
1395	ENSG00000259061
1396	ENSG00000283125
1397	ENSG00000273237
1398	ENSG00000224404
1399	ENSG00000243187
1400	ENSG00000231607
1401	ENSG00000259905
1402	ENSG00000278084
1403	ENSG00000265091
1404	ENSG00000272582
1405	ENSG00000234721
1406	ENSG00000261219
1407	ENSG00000253829
1408	ENSG00000258977
1409	ENSG00000253479
1410	ENSG00000277621
1411	ENSG00000279472
1412	ENSG00000256994
1413	ENSG00000260252
1414	ENSG00000243347
1415	ENSG00000223401
1416	ENSG00000237798
1417	ENSG00000271234
1418	ENSG00000259343
1419	ENSG00000278999
1420	ENSG00000224031
1421	ENSG00000231838
1422	ENSG00000235733
1423	ENSG00000273353
1424	ENSG00000272071
1425	ENSG00000275897
1426	ENSG00000279590
1427	ENSG00000237938
1428	ENSG00000237422
1429	ENSG00000260620
1430	ENSG00000203804
1431	ENSG00000281091
1432	ENSG00000227165
1433	ENSG00000230530
1434	ENSG00000265786
1435	ENSG00000261749
1436	ENSG00000280371
1437	ENSG00000223765
1438	ENSG00000260926
1439	ENSG00000268896
1440	ENSG00000280326
1441	ENSG00000255243
1442	ENSG00000255021
1443	ENSG00000248359
1444	ENSG00000235054
1445	ENSG00000237633
1446	ENSG00000234425
1447	ENSG00000278933
1448	ENSG00000280429
1449	ENSG00000241490
1450	ENSG00000279235
1451	ENSG00000250616
1452	ENSG00000229791
1453	ENSG00000253717
1454	ENSG00000246273
1455	ENSG00000237647
1456	ENSG00000212978
1457	ENSG00000257904
1458	ENSG00000279464
1459	ENSG00000266153
1460	ENSG00000261407
1461	ENSG00000278231
1462	ENSG00000162947
1463	ENSG00000278153
1464	ENSG00000256473
1465	ENSG00000241219
1466	ENSG00000269186
1467	ENSG00000269481
1468	ENSG00000259363
1469	ENSG00000229275
1470	ENSG00000272989
1471	ENSG00000234116
1472	ENSG00000249430
1473	ENSG00000231698
1474	ENSG00000261092
1475	ENSG00000271727
1476	ENSG00000234862
1477	ENSG00000255354
1478	ENSG00000258785
1479	ENSG00000226758
1480	ENSG00000226741
1481	ENSG00000226237
1482	ENSG00000279100
1483	ENSG00000227599
1484	ENSG00000254528
1485	ENSG00000249203
1486	ENSG00000251670
1487	ENSG00000224418
1488	ENSG00000272686
1489	ENSG00000269957
1490	ENSG00000259107
1491	ENSG00000259485
1492	ENSG00000254539
1493	ENSG00000272342
1494	ENSG00000250508
1495	ENSG00000254631
1496	ENSG00000203364
1497	ENSG00000251555
1498	ENSG00000254237
1499	ENSG00000268983
1500	ENSG00000243089
1501	ENSG00000205500
1502	ENSG00000228561
1503	ENSG00000229967
1504	ENSG00000223379
1505	ENSG00000254330
1506	ENSG00000278017
1507	ENSG00000259326
1508	ENSG00000264235
1509	ENSG00000234854
1510	ENSG00000279459
1511	ENSG00000253872
1512	ENSG00000225316
1513	ENSG00000273403
1514	ENSG00000226739
1515	ENSG00000238129
1516	ENSG00000273466
1517	ENSG00000233351
1518	ENSG00000267674
1519	ENSG00000242908
1520	ENSG00000250064
1521	ENSG00000248646
1522	ENSG00000267571
1523	ENSG00000250427
1524	ENSG00000273476
1525	ENSG00000272944
1526	ENSG00000267481
1527	ENSG00000283117
1528	ENSG00000260739
1529	ENSG00000279432
1530	ENSG00000224220
1531	ENSG00000264000
1532	ENSG00000279504
1533	ENSG00000280798
1534	ENSG00000176075
1535	ENSG00000280303
1536	ENSG00000265845
1537	ENSG00000262202
1538	ENSG00000259093
1539	ENSG00000281831
1540	ENSG00000280416
1541	ENSG00000231663
1542	ENSG00000272953
1543	ENSG00000278915
1544	ENSG00000228064
1545	ENSG00000225174
1546	ENSG00000236153
1547	ENSG00000253738
1548	ENSG00000260254
1549	ENSG00000273493
1550	ENSG00000236188
1551	ENSG00000253965
1552	ENSG00000226398
1553	ENSG00000250603
1554	ENSG00000224885
1555	ENSG00000242861
1556	ENSG00000259705
1557	ENSG00000248787
1558	ENSG00000277558
1559	ENSG00000275567
1560	ENSG00000280430
1561	ENSG00000234233
1562	ENSG00000234393
1563	ENSG00000233534
1564	ENSG00000177822
1565	ENSG00000259126
1566	ENSG00000279262
1567	ENSG00000264990
1568	ENSG00000269275
1569	ENSG00000225407
1570	ENSG00000163915
1571	ENSG00000254789
1572	ENSG00000266977
1573	ENSG00000237877
1574	ENSG00000231829
1575	ENSG00000279541
1576	ENSG00000275092
1577	ENSG00000264083
1578	ENSG00000272832
1579	ENSG00000283108
1580	ENSG00000256560
1581	ENSG00000256925
1582	ENSG00000280157
1583	ENSG00000276266
1584	ENSG00000234936
1585	ENSG00000241457
1586	ENSG00000236744
1587	ENSG00000275332
1588	ENSG00000255983
1589	ENSG00000267089
1590	ENSG00000279107
1591	ENSG00000236481
1592	ENSG00000249008
1593	ENSG00000237479
1594	ENSG00000272669
1595	ENSG00000231883
1596	ENSG00000267709
1597	ENSG00000259999
1598	ENSG00000276523
1599	ENSG00000270062
1600	ENSG00000246982
1601	ENSG00000267364
1602	ENSG00000256462
1603	ENSG00000232188
1604	ENSG00000250334
1605	ENSG00000230641
1606	ENSG00000258454
1607	ENSG00000235834
1608	ENSG00000263237
1609	ENSG00000273455
1610	ENSG00000258332
1611	ENSG00000277806
1612	ENSG00000279029
1613	ENSG00000237750
1614	ENSG00000254100
1615	ENSG00000226645
1616	ENSG00000227338
1617	ENSG00000230138
1618	ENSG00000258526
1619	ENSG00000244382
1620	ENSG00000272895
1621	ENSG00000237138
1622	ENSG00000246379
1623	ENSG00000267341
1624	ENSG00000261437
1625	ENSG00000254202
1626	ENSG00000219665
1627	ENSG00000214733
1628	ENSG00000232354
1629	ENSG00000260981
1630	ENSG00000234387
1631	ENSG00000253775
1632	ENSG00000254733
1633	ENSG00000240219
1634	ENSG00000258412
1635	ENSG00000225886
1636	ENSG00000279410
1637	ENSG00000230648
1638	ENSG00000272768
1639	ENSG00000250156
1640	ENSG00000225554
1641	ENSG00000274949
1642	ENSG00000229330
1643	ENSG00000264260
1644	ENSG00000253879
1645	ENSG00000225881
1646	ENSG00000224750
1647	ENSG00000227220
1648	ENSG00000260385
1649	ENSG00000272904
1650	ENSG00000272115
1651	ENSG00000229797
1652	ENSG00000260441
1653	ENSG00000229311
1654	ENSG00000236687
1655	ENSG00000272606
1656	ENSG00000271792
1657	ENSG00000272076
1658	ENSG00000261140
1659	ENSG00000265514
1660	ENSG00000225493
1661	ENSG00000280711
1662	ENSG00000205174
1663	ENSG00000272432
1664	ENSG00000230573
1665	ENSG00000273010
1666	ENSG00000255135
1667	ENSG00000255335
1668	ENSG00000251055
1669	ENSG00000224195
1670	ENSG00000279980
1671	ENSG00000259062
1672	ENSG00000251230
1673	ENSG00000233993
1674	ENSG00000205861
1675	ENSG00000264272
1676	ENSG00000177993
1677	ENSG00000230479
1678	ENSG00000280238
1679	ENSG00000207955
1680	ENSG00000225640
1681	ENSG00000230368
1682	ENSG00000234817
1683	ENSG00000229852
1684	ENSG00000239407
1685	ENSG00000271971
1686	ENSG00000227519
1687	ENSG00000246528
1688	ENSG00000251170
1689	ENSG00000280187
1690	ENSG00000227439
1691	ENSG00000267522
1692	ENSG00000259920
1693	ENSG00000246316
1694	ENSG00000276054
1695	ENSG00000258490
1696	ENSG00000258572
1697	ENSG00000228596
1698	ENSG00000233296
1699	ENSG00000226026
1700	ENSG00000278112
1701	ENSG00000223631
1702	ENSG00000278627
1703	ENSG00000263674
1704	ENSG00000228886
1705	ENSG00000257096
1706	ENSG00000233705
1707	ENSG00000237320
1708	ENSG00000259402
1709	ENSG00000204054
1710	ENSG00000236668
1711	ENSG00000258449
1712	ENSG00000258700
1713	ENSG00000272002
1714	ENSG00000268355
1715	ENSG00000270659
1716	ENSG00000223901
1717	ENSG00000250503
1718	ENSG00000234283
1719	ENSG00000261770
1720	ENSG00000230184
1721	ENSG00000244239
1722	ENSG00000236052
1723	ENSG00000233835
1724	ENSG00000260035
1725	ENSG00000250174
1726	ENSG00000280381
1727	ENSG00000256204
1728	ENSG00000279695
1729	ENSG00000253538
1730	ENSG00000240842
1731	ENSG00000251426
1732	ENSG00000272923
1733	ENSG00000264880
1734	ENSG00000253297
1735	ENSG00000241220
1736	ENSG00000273888
1737	ENSG00000223523
1738	ENSG00000249112
1739	ENSG00000233610
1740	ENSG00000273216
1741	ENSG00000277559
1742	ENSG00000249923
1743	ENSG00000270067
1744	ENSG00000259616
1745	ENSG00000234405
1746	ENSG00000280415
1747	ENSG00000276867
1748	ENSG00000259915
1749	ENSG00000261302
1750	ENSG00000257940
1751	ENSG00000229224
1752	ENSG00000251601
1753	ENSG00000278816
1754	ENSG00000235056
1755	ENSG00000227375
1756	ENSG00000230968
1757	ENSG00000248464
1758	ENSG00000272888
1759	ENSG00000278864
1760	ENSG00000258487
1761	ENSG00000228643
1762	ENSG00000225730
1763	ENSG00000250957
1764	ENSG00000234497
1765	ENSG00000240093
1766	ENSG00000275672
1767	ENSG00000232120
1768	ENSG00000234303
1769	ENSG00000260285
1770	ENSG00000268038
1771	ENSG00000204584
1772	ENSG00000253122
1773	ENSG00000273958
1774	ENSG00000261873
1775	ENSG00000259041
1776	ENSG00000240707
1777	ENSG00000260619
1778	ENSG00000260264
1779	ENSG00000228043
1780	ENSG00000243368
1781	ENSG00000279877
1782	ENSG00000234973
1783	ENSG00000221857
1784	ENSG00000277128
1785	ENSG00000281664
1786	ENSG00000227012
1787	ENSG00000276952
1788	ENSG00000253704
1789	ENSG00000231882
1790	ENSG00000224810
1791	ENSG00000255209
1792	ENSG00000269749
1793	ENSG00000231217
1794	ENSG00000232307
1795	ENSG00000269983
1796	ENSG00000274827
1797	ENSG00000214783
1798	ENSG00000271590
1799	ENSG00000253796
1800	ENSG00000237646
1801	ENSG00000273248
1802	ENSG00000271320
1803	ENSG00000232243
1804	ENSG00000274818
1805	ENSG00000249219
1806	ENSG00000279825
1807	ENSG00000259083
1808	ENSG00000227489
1809	ENSG00000254362
1810	ENSG00000262877
1811	ENSG00000269940
1812	ENSG00000235972
1813	ENSG00000251387
1814	ENSG00000196589
1815	ENSG00000271857
1816	ENSG00000223475
1817	ENSG00000261737
1818	ENSG00000229989
1819	ENSG00000267834
1820	ENSG00000238004
1821	ENSG00000258538
1822	ENSG00000279662
1823	ENSG00000226816
1824	ENSG00000257748
1825	ENSG00000261416
1826	ENSG00000226738
1827	ENSG00000259799
1828	ENSG00000256813
1829	ENSG00000263718
1830	ENSG00000278576
1831	ENSG00000254510
1832	ENSG00000223660
1833	ENSG00000227611
1834	ENSG00000177640
1835	ENSG00000231953
1836	ENSG00000269107
1837	ENSG00000271843
1838	ENSG00000276687
1839	ENSG00000277595
1840	ENSG00000259711
1841	ENSG00000225857
1842	ENSG00000239994
1843	ENSG00000272081
1844	ENSG00000262456
1845	ENSG00000259820
1846	ENSG00000232912
1847	ENSG00000232884
1848	ENSG00000249128
1849	ENSG00000271167
1850	ENSG00000256234
1851	ENSG00000223942
1852	ENSG00000242628
1853	ENSG00000257084
1854	ENSG00000261067
1855	ENSG00000233336
1856	ENSG00000263082
1857	ENSG00000254615
1858	ENSG00000224919
1859	ENSG00000259418
1860	ENSG00000230960
1861	ENSG00000226733
1862	ENSG00000205041
1863	ENSG00000228742
1864	ENSG00000279273
1865	ENSG00000255227
1866	ENSG00000247271
1867	ENSG00000249054
1868	ENSG00000259871
1869	ENSG00000272056
1870	ENSG00000273267
1871	ENSG00000236700
1872	ENSG00000255555
1873	ENSG00000225329
1874	ENSG00000256381
1875	ENSG00000278012
1876	ENSG00000277186
1877	ENSG00000259035
1878	ENSG00000248307
1879	ENSG00000243410
1880	ENSG00000279344
1881	ENSG00000234264
1882	ENSG00000279240
1883	ENSG00000280035
1884	ENSG00000239498
1885	ENSG00000237327
1886	ENSG00000232973
1887	ENSG00000228614
1888	ENSG00000205592
1889	ENSG00000226179
1890	ENSG00000234877
1891	ENSG00000249695
1892	ENSG00000229283
1893	ENSG00000249087
1894	ENSG00000224228
1895	ENSG00000260657
1896	ENSG00000243305
1897	ENSG00000254109
1898	ENSG00000259053
1899	ENSG00000260673
1900	ENSG00000261076
1901	ENSG00000230269
1902	ENSG00000278784
1903	ENSG00000255893
1904	ENSG00000261552
1905	ENSG00000235051
1906	ENSG00000225299
1907	ENSG00000258663
1908	ENSG00000230303
1909	ENSG00000184608
1910	ENSG00000260377
1911	ENSG00000280296
1912	ENSG00000203386
1913	ENSG00000256232
1914	ENSG00000237576
1915	ENSG00000249896
1916	ENSG00000223874
1917	ENSG00000227330
1918	ENSG00000215859
1919	ENSG00000229180
1920	ENSG00000279328
1921	ENSG00000273162
1922	ENSG00000260158
1923	ENSG00000258450
1924	ENSG00000275852
1925	ENSG00000264434
1926	ENSG00000225173
1927	ENSG00000253342
1928	ENSG00000283025
1929	ENSG00000267379
1930	ENSG00000224876
1931	ENSG00000237529
1932	ENSG00000231971
1933	ENSG00000235281
1934	ENSG00000233179
1935	ENSG00000225511
1936	ENSG00000227708
1937	ENSG00000281856
1938	ENSG00000272858
1939	ENSG00000236403
1940	ENSG00000204685
1941	ENSG00000275728
1942	ENSG00000230975
1943	ENSG00000189295
1944	ENSG00000226917
1945	ENSG00000260934
1946	ENSG00000203402
1947	ENSG00000224257
1948	ENSG00000258661
1949	ENSG00000235271
1950	ENSG00000255446
1951	ENSG00000279206
1952	ENSG00000182824
1953	ENSG00000267338
1954	ENSG00000246851
1955	ENSG00000271984
1956	ENSG00000279757
1957	ENSG00000260259
1958	ENSG00000237281
1959	ENSG00000231689
1960	ENSG00000236548
1961	ENSG00000257230
1962	ENSG00000260004
1963	ENSG00000256164
1964	ENSG00000227933
1965	ENSG00000269037
1966	ENSG00000250132
1967	ENSG00000280377
1968	ENSG00000280406
1969	ENSG00000204814
1970	ENSG00000259849
1971	ENSG00000261158
1972	ENSG00000279671
1973	ENSG00000254703
1974	ENSG00000260651
1975	ENSG00000257837
1976	ENSG00000272703
1977	ENSG00000261216
1978	ENSG00000279914
1979	ENSG00000283045
1980	ENSG00000231393
1981	ENSG00000280020
1982	ENSG00000233728
1983	ENSG00000260370
1984	ENSG00000250742
1985	ENSG00000204904
1986	ENSG00000254661
1987	ENSG00000281392
1988	ENSG00000272920
1989	ENSG00000256298
1990	ENSG00000280334
1991	ENSG00000273352
1992	ENSG00000245281
1993	ENSG00000253577
1994	ENSG00000249641
1995	ENSG00000259071
1996	ENSG00000236540
1997	ENSG00000182873
1998	ENSG00000237874
1999	ENSG00000269720
2000	ENSG00000265408
[truncated: 13,941 more rows]
