# Supplementary material for: Prediction of lncRNA functions using deep neural networks based on multiple networks
Source: BMC Genomics. 2023 Nov 9;23(Suppl 6):865. doi: 10.1186/s12864-023-09578-w (PMC10636874; doi:10.1186/s12864-023-09578-w)
Supplement: Supplementary file 3 — Additional file 3. The co-expression similarities of lncRNAs. [file 12864_2023_9578_MOESM3_ESM.txt]

1	1
1	41
1	71
1	148
1	164
1	184
1	311
1	341
1	375
1	574
1	582
1	636
1	662
1	676
1	752
1	774
1	864
1	900
1	918
1	988
1	1065
1	1187
1	1244
1	1289
1	1309
1	1324
1	1359
1	1430
1	1432
1	1481
1	1676
1	1699
1	1736
1	1742
1	1949
1	2038
1	2077
1	2183
1	2205
1	2218
1	2225
1	2243
1	2281
1	2291
1	2340
1	2342
1	2602
1	2844
1	3251
1	3320
1	3332
1	3406
1	3432
1	3518
1	3524
1	3544
1	3650
1	3654
1	3665
1	3692
1	3705
1	3732
1	3801
1	3845
1	3858
1	3881
1	3887
1	3922
1	4040
1	4062
1	4166
1	4209
1	4230
1	4453
1	4479
1	4506
1	4599
1	4638
1	4687
1	4758
1	4794
1	4876
1	4896
1	4932
1	4959
1	4996
1	5035
1	5157
1	5220
1	5223
1	5296
1	5381
1	5443
1	5545
1	5558
1	5690
1	5694
1	5785
1	5806
1	5916
1	5926
1	6020
1	6085
1	6164
1	6244
1	6325
1	6418
1	6447
1	6470
1	6478
1	6624
1	6661
1	6748
1	6753
1	6767
1	6842
1	6889
1	6941
1	7091
1	7129
1	7176
1	7182
1	7293
1	7345
1	7384
1	7385
1	7395
1	7435
1	7480
1	7518
1	7559
1	7575
1	7625
1	7634
1	7639
1	7696
1	7699
1	7771
1	7920
1	7976
1	8011
1	8058
1	8112
1	8201
1	8400
1	8500
1	8508
1	8568
1	8609
1	8707
1	8745
1	8817
1	8867
1	8968
1	9031
1	9056
1	9072
1	9073
1	9085
1	9153
1	9176
1	9273
1	9351
1	9429
1	9525
1	9547
1	9567
1	9602
1	9673
1	9986
1	10011
1	10019
1	10039
1	10216
1	10285
1	10341
1	10382
1	10407
1	10508
1	10529
1	10554
1	10667
1	10700
1	10701
1	10811
1	10814
1	10921
1	10936
1	10939
1	10977
1	11052
1	11121
1	11164
1	11197
1	11279
1	11313
1	11314
1	11404
1	11431
1	11669
1	11677
1	11688
1	11890
1	11925
1	11983
1	12044
1	12071
1	12075
1	12098
1	12101
1	12199
1	12375
1	12388
1	12419
1	12550
1	12618
1	12627
1	12678
1	12680
1	12728
1	12773
1	12793
1	12812
1	12841
1	12860
1	12874
1	12943
1	12991
1	13003
1	13025
1	13071
1	13121
1	13161
1	13173
1	13200
1	13273
1	13274
1	13293
1	13305
1	13315
1	13545
1	13582
1	13631
1	13907
1	13914
1	13931
1	13982
1	14040
1	14182
1	14195
1	14244
1	14248
1	14299
1	14323
1	14364
1	14377
1	14378
1	14458
1	14471
1	14491
1	14498
1	14524
1	14539
1	14544
1	14616
1	14624
1	14716
1	14772
1	14781
1	14871
1	14891
1	15044
1	15054
1	15362
1	15440
1	15458
1	15479
1	15546
1	15548
1	15602
1	15623
1	15684
1	15732
1	15848
1	15896
1	15919
1	15931
2	2
3	3
4	4
4	11351
4	15816
5	5
5	357
5	922
5	1001
5	1545
5	1686
5	1799
5	1875
5	1886
5	2229
5	2335
5	2945
5	3027
5	3226
5	3545
5	3652
5	3813
5	3925
5	3969
5	4044
5	4339
5	4793
5	5266
5	5497
5	5883
5	6352
5	6656
5	6784
5	6950
5	7190
5	7469
5	7478
5	8279
5	8679
5	8707
5	9019
5	9073
5	9254
5	9270
5	9810
5	9988
5	10555
5	10565
5	11045
5	11198
5	11711
5	12259
5	12398
5	12438
5	12504
5	12574
5	12654
5	13051
5	13700
5	13756
5	14370
5	14643
5	15113
5	15358
5	15481
5	15616
5	15775
5	15879
5	15890
6	6
6	270
6	441
6	448
6	735
6	770
6	883
6	1236
6	1847
6	2853
6	3887
6	4504
6	6675
6	7383
6	7468
6	8210
6	8294
6	8502
6	8662
6	8961
6	8990
6	9794
6	9983
6	10224
6	10802
6	10848
6	11747
6	11878
6	13141
6	13465
6	13774
6	14282
6	14557
7	7
7	14
7	16
7	19
7	24
7	25
7	28
7	31
7	55
7	57
7	58
7	70
7	73
7	80
7	82
7	84
7	91
7	97
7	103
7	107
7	108
7	113
7	115
7	118
7	123
7	129
7	131
7	132
7	153
7	155
7	161
7	166
7	171
7	181
7	183
7	185
7	189
7	193
7	201
7	211
7	215
7	218
7	221
7	224
7	226
7	233
7	239
7	242
7	248
7	254
7	256
7	261
7	262
7	269
7	271
7	277
7	281
7	284
7	286
7	287
7	294
7	295
7	297
7	298
7	300
7	301
7	312
7	320
7	323
7	330
7	333
7	341
7	347
7	349
7	356
7	358
7	360
7	377
7	379
7	380
7	384
7	385
7	386
7	390
7	395
7	403
7	405
7	413
7	416
7	436
7	439
7	449
7	450
7	451
7	459
7	460
7	461
7	462
7	474
7	475
7	479
7	480
7	483
7	508
7	510
7	515
7	517
7	518
7	519
7	520
7	523
7	527
7	535
7	536
7	539
7	544
7	554
7	561
7	580
7	581
7	584
7	587
7	592
7	594
7	600
7	603
7	604
7	605
7	607
7	626
7	630
7	633
7	635
7	638
7	639
7	641
7	642
7	643
7	647
7	653
7	657
7	663
7	668
7	670
7	674
7	676
7	684
7	688
7	689
7	690
7	691
7	693
7	694
7	706
7	707
7	714
7	726
7	730
7	732
7	737
7	738
7	740
7	754
7	761
7	763
7	766
7	774
7	775
7	776
7	780
7	782
7	783
7	789
7	795
7	803
7	806
7	811
7	812
7	814
7	817
7	823
7	824
7	837
7	840
7	841
7	846
7	848
7	851
7	859
7	869
7	872
7	876
7	882
7	885
7	886
7	888
7	893
7	894
7	897
7	904
7	912
7	917
7	923
7	946
7	952
7	956
7	960
7	961
7	962
7	973
7	979
7	982
7	983
7	993
7	998
7	999
7	1001
7	1002
7	1010
7	1014
7	1017
7	1018
7	1022
7	1030
7	1035
7	1048
7	1049
7	1050
7	1059
7	1061
7	1067
7	1070
7	1080
7	1082
7	1095
7	1097
7	1098
7	1111
7	1113
7	1117
7	1118
7	1127
7	1135
7	1136
7	1141
7	1142
7	1144
7	1145
7	1150
7	1151
7	1154
7	1155
7	1163
7	1166
7	1168
7	1170
7	1173
7	1174
7	1176
7	1177
7	1179
7	1181
7	1182
7	1188
7	1200
7	1203
7	1204
7	1207
7	1208
7	1210
7	1213
7	1216
7	1218
7	1219
7	1229
7	1232
7	1234
7	1244
7	1251
7	1255
7	1267
7	1270
7	1274
7	1275
7	1276
7	1295
7	1300
7	1310
7	1313
7	1318
7	1324
7	1335
7	1339
7	1353
7	1354
7	1358
7	1359
7	1363
7	1367
7	1386
7	1387
7	1401
7	1405
7	1408
7	1413
7	1414
7	1417
7	1418
7	1439
7	1443
7	1444
7	1452
7	1455
7	1457
7	1462
7	1464
7	1468
7	1478
7	1480
7	1490
7	1493
7	1494
7	1498
7	1501
7	1508
7	1515
7	1519
7	1523
7	1528
7	1536
7	1547
7	1564
7	1567
7	1570
7	1572
7	1573
7	1578
7	1585
7	1586
7	1593
7	1600
7	1610
7	1613
7	1615
7	1618
7	1626
7	1627
7	1628
7	1630
7	1631
7	1635
7	1637
7	1644
7	1650
7	1659
7	1666
7	1668
7	1673
7	1674
7	1676
7	1686
7	1693
7	1701
7	1709
7	1722
7	1731
7	1742
7	1745
7	1749
7	1751
7	1768
7	1774
7	1778
7	1779
7	1782
7	1786
7	1788
7	1794
7	1800
7	1803
7	1804
7	1807
7	1812
7	1827
7	1828
7	1847
7	1855
7	1863
7	1866
7	1871
7	1873
7	1874
7	1877
7	1878
7	1886
7	1888
7	1893
7	1896
7	1905
7	1908
7	1912
7	1916
7	1919
7	1924
7	1932
7	1934
7	1935
7	1939
7	1941
7	1947
7	1948
7	1957
7	1961
7	1965
7	1966
7	1969
7	1977
7	1986
7	1987
7	1989
7	1992
7	1996
7	2004
7	2008
7	2011
7	2015
7	2024
7	2026
7	2028
7	2029
7	2033
7	2043
7	2047
7	2051
7	2061
7	2071
7	2072
7	2075
7	2080
7	2086
7	2087
7	2088
7	2090
7	2091
7	2093
7	2097
7	2102
7	2110
7	2117
7	2119
7	2134
7	2142
7	2147
7	2151
7	2158
7	2161
7	2163
7	2168
7	2173
7	2179
7	2191
7	2194
7	2195
7	2197
7	2205
7	2210
7	2211
7	2212
7	2213
7	2218
7	2224
7	2232
7	2235
7	2243
7	2250
7	2265
7	2266
7	2279
7	2281
7	2283
7	2286
7	2292
7	2296
7	2299
7	2312
7	2314
7	2318
7	2322
7	2325
7	2336
7	2340
7	2347
7	2350
7	2355
7	2367
7	2371
7	2383
7	2385
7	2388
7	2395
7	2397
7	2405
7	2407
7	2415
7	2420
7	2431
7	2434
7	2447
7	2448
7	2461
7	2467
7	2469
7	2499
7	2500
7	2503
7	2505
7	2509
7	2514
7	2521
7	2524
7	2532
7	2533
7	2535
7	2536
7	2541
7	2546
7	2549
7	2552
7	2554
7	2567
7	2571
7	2575
7	2577
7	2578
7	2579
7	2587
7	2597
7	2620
7	2622
7	2623
7	2625
7	2631
7	2641
7	2655
7	2661
7	2671
7	2676
7	2677
7	2678
7	2681
7	2682
7	2694
7	2695
7	2700
7	2701
7	2705
7	2712
7	2724
7	2725
7	2726
7	2733
7	2737
7	2742
7	2746
7	2747
7	2749
7	2752
7	2759
7	2764
7	2768
7	2773
7	2788
7	2797
7	2802
7	2804
7	2827
7	2828
7	2833
7	2840
7	2844
7	2845
7	2846
7	2847
7	2857
7	2858
7	2868
7	2870
7	2878
7	2879
7	2880
7	2881
7	2884
7	2887
7	2896
7	2899
7	2903
7	2904
7	2907
7	2909
7	2910
7	2911
7	2921
7	2923
7	2932
7	2934
7	2938
7	2941
7	2942
7	2948
7	2959
7	2963
7	2965
7	2970
7	2972
7	2973
7	2977
7	2978
7	2984
7	2985
7	2990
7	2995
7	3000
7	3003
7	3004
7	3008
7	3015
7	3022
7	3023
7	3025
7	3029
7	3040
7	3046
7	3049
7	3050
7	3051
7	3054
7	3061
7	3064
7	3065
7	3067
7	3074
7	3075
7	3076
7	3085
7	3098
7	3105
7	3107
7	3112
7	3115
7	3117
7	3121
7	3122
7	3127
7	3139
7	3144
7	3151
7	3153
7	3160
7	3169
7	3180
7	3186
7	3207
7	3210
7	3218
7	3219
7	3227
7	3228
7	3232
7	3236
7	3253
7	3271
7	3287
7	3292
7	3294
7	3297
7	3298
7	3300
7	3302
7	3303
7	3306
7	3309
7	3311
7	3317
7	3320
7	3322
7	3325
7	3328
7	3331
7	3332
7	3346
7	3349
7	3351
7	3352
7	3358
7	3359
7	3362
7	3365
7	3368
7	3370
7	3373
7	3375
7	3376
7	3380
7	3389
7	3394
7	3395
7	3397
7	3408
7	3411
7	3416
7	3422
7	3425
7	3431
7	3452
7	3457
7	3459
7	3460
7	3465
7	3466
7	3470
7	3472
7	3473
7	3478
7	3480
7	3482
7	3484
7	3487
7	3494
7	3508
7	3512
7	3523
7	3527
7	3529
7	3531
7	3535
7	3544
7	3552
7	3556
7	3558
7	3560
7	3561
7	3567
7	3573
7	3576
7	3577
7	3584
7	3595
7	3597
7	3602
7	3617
7	3619
7	3640
7	3645
7	3649
7	3661
7	3662
7	3667
7	3671
7	3675
7	3677
7	3678
7	3680
7	3681
7	3682
7	3685
7	3686
7	3700
7	3705
7	3712
7	3727
7	3733
7	3740
7	3745
7	3749
7	3759
7	3761
7	3771
7	3776
7	3783
7	3789
7	3792
7	3797
7	3798
7	3799
7	3808
7	3809
7	3811
7	3818
7	3824
7	3827
7	3831
7	3851
7	3858
7	3864
7	3866
7	3869
7	3883
7	3887
7	3907
7	3918
7	3919
7	3939
7	3942
7	3946
7	3952
7	3957
7	3958
7	3962
7	3967
7	3974
7	3976
7	3977
7	3985
7	3995
7	4001
7	4009
7	4012
7	4017
7	4024
7	4041
7	4048
7	4049
7	4057
7	4062
7	4068
7	4074
7	4076
7	4080
7	4085
7	4092
7	4093
7	4099
7	4102
7	4105
7	4107
7	4120
7	4121
7	4122
7	4131
7	4138
7	4139
7	4141
7	4149
7	4160
7	4164
7	4170
7	4174
7	4179
7	4184
7	4185
7	4202
7	4205
7	4208
7	4211
7	4221
7	4222
7	4225
7	4229
7	4239
7	4258
7	4267
7	4270
7	4271
7	4277
7	4278
7	4279
7	4280
7	4285
7	4287
7	4291
7	4293
7	4294
7	4295
7	4297
7	4301
7	4303
7	4305
7	4309
7	4313
7	4327
7	4328
7	4332
7	4335
7	4338
7	4348
7	4355
7	4357
7	4358
7	4359
7	4386
7	4388
7	4396
7	4404
7	4407
7	4414
7	4417
7	4419
7	4422
7	4424
7	4430
7	4440
7	4444
7	4446
7	4452
7	4455
7	4459
7	4462
7	4466
7	4467
7	4474
7	4478
7	4479
7	4480
7	4484
7	4495
7	4497
7	4503
7	4504
7	4505
7	4506
7	4514
7	4523
7	4524
7	4527
7	4530
7	4531
7	4533
7	4549
7	4550
7	4557
7	4558
7	4560
7	4564
7	4567
7	4568
7	4570
7	4571
7	4575
7	4582
7	4600
7	4601
7	4610
7	4623
7	4624
7	4626
7	4627
7	4628
7	4636
7	4640
7	4645
7	4654
7	4655
7	4660
7	4664
7	4665
7	4666
7	4672
7	4674
7	4681
7	4685
7	4687
7	4697
7	4700
7	4706
7	4722
7	4725
7	4731
7	4734
7	4742
7	4745
7	4747
7	4749
7	4752
7	4759
7	4762
7	4764
7	4777
7	4780
7	4781
7	4785
7	4787
7	4788
7	4794
7	4795
7	4799
7	4806
7	4813
7	4823
7	4825
7	4826
7	4830
7	4831
7	4835
7	4841
7	4848
7	4849
7	4865
7	4874
7	4877
7	4880
7	4881
7	4883
7	4885
7	4895
7	4896
7	4904
7	4906
7	4907
7	4909
7	4914
7	4917
7	4919
7	4921
7	4923
7	4931
7	4953
7	4963
7	4971
7	4972
7	4976
7	4977
7	4980
7	4982
7	4983
7	4984
7	4996
7	4997
7	5003
7	5006
7	5014
7	5018
7	5026
7	5027
7	5030
7	5042
7	5043
7	5059
7	5061
7	5063
7	5067
7	5069
7	5076
7	5085
7	5088
7	5107
7	5114
7	5116
7	5123
7	5125
7	5139
7	5147
7	5149
7	5157
7	5159
7	5161
7	5162
7	5170
7	5183
7	5192
7	5194
7	5203
7	5204
7	5206
7	5207
7	5210
7	5216
7	5217
7	5219
7	5239
7	5245
7	5251
7	5256
7	5264
7	5294
7	5325
7	5327
7	5332
7	5338
7	5353
7	5359
7	5364
7	5372
7	5375
7	5381
7	5384
7	5398
7	5402
7	5403
7	5407
7	5411
7	5414
7	5426
7	5428
7	5434
7	5436
7	5453
7	5455
7	5457
7	5459
7	5461
7	5470
7	5475
7	5478
7	5484
7	5487
7	5490
7	5497
7	5501
7	5504
7	5505
7	5515
7	5518
7	5524
7	5527
7	5529
7	5538
7	5540
7	5544
7	5552
7	5562
7	5563
7	5574
7	5580
7	5582
7	5584
7	5586
7	5589
7	5590
7	5599
7	5602
7	5607
7	5618
7	5628
7	5645
7	5649
7	5654
7	5661
7	5662
7	5665
7	5666
7	5668
7	5671
7	5678
7	5682
7	5683
7	5684
7	5689
7	5694
7	5695
7	5702
7	5711
7	5714
7	5715
7	5727
7	5733
7	5736
7	5738
7	5742
7	5743
7	5746
7	5751
7	5753
7	5766
7	5773
7	5776
7	5779
7	5780
7	5785
7	5787
7	5790
7	5791
7	5792
7	5802
7	5803
7	5804
7	5817
7	5830
7	5838
7	5840
7	5850
7	5862
7	5895
7	5898
7	5901
7	5902
7	5903
7	5905
7	5910
7	5911
7	5916
7	5926
7	5941
7	5948
7	5952
7	5966
7	5977
7	5979
7	5983
7	5988
7	5995
7	6005
7	6008
7	6010
7	6013
7	6016
7	6020
7	6029
7	6042
7	6049
7	6055
7	6058
7	6059
7	6065
7	6071
7	6074
7	6076
7	6082
7	6084
7	6097
7	6100
7	6102
7	6106
7	6116
7	6129
7	6139
7	6140
7	6141
7	6150
7	6153
7	6161
7	6164
7	6172
7	6173
7	6177
7	6179
7	6184
7	6189
7	6196
7	6200
7	6211
7	6215
7	6218
7	6225
7	6232
7	6235
7	6238
7	6244
7	6246
7	6247
7	6254
7	6256
7	6258
7	6261
7	6262
7	6268
7	6272
7	6274
7	6281
7	6286
7	6287
7	6290
7	6291
7	6293
7	6304
7	6310
7	6311
7	6314
7	6315
7	6316
7	6320
7	6322
7	6330
7	6336
7	6339
7	6342
7	6349
7	6352
7	6354
7	6357
7	6359
7	6381
7	6385
7	6390
7	6402
7	6407
7	6409
7	6411
7	6414
7	6416
7	6424
7	6427
7	6432
7	6438
7	6440
7	6446
7	6447
7	6451
7	6452
7	6454
7	6455
7	6456
7	6458
7	6460
7	6461
7	6462
7	6463
7	6472
7	6473
7	6474
7	6477
7	6480
7	6485
7	6488
7	6497
7	6499
7	6516
7	6517
7	6526
7	6528
7	6529
7	6531
7	6532
7	6545
7	6546
7	6551
7	6553
7	6554
7	6561
7	6565
7	6568
7	6582
7	6588
7	6590
7	6595
7	6598
7	6601
7	6602
7	6607
7	6620
7	6624
7	6625
7	6629
7	6631
7	6632
7	6635
7	6644
7	6645
7	6646
7	6650
7	6652
7	6656
7	6657
7	6658
7	6661
7	6681
7	6682
7	6690
7	6699
7	6700
7	6703
7	6708
7	6709
7	6717
7	6721
7	6726
7	6727
7	6729
7	6745
7	6746
7	6749
7	6751
7	6753
7	6754
7	6755
7	6757
7	6767
7	6768
7	6770
7	6772
7	6773
7	6775
7	6777
7	6784
7	6785
7	6787
7	6788
7	6792
7	6793
7	6800
7	6801
7	6807
7	6813
7	6816
7	6837
7	6844
7	6851
7	6859
7	6860
7	6861
7	6865
7	6866
7	6867
7	6871
7	6875
7	6879
7	6885
7	6886
7	6887
7	6895
7	6897
7	6898
7	6907
7	6910
7	6916
7	6930
7	6932
7	6933
7	6935
7	6936
7	6939
7	6942
7	6947
7	6950
7	6955
7	6959
7	6966
7	6968
7	6976
7	6977
7	6985
7	6995
7	7003
7	7008
7	7009
7	7025
7	7026
7	7028
7	7035
7	7042
7	7044
7	7047
7	7049
7	7052
7	7056
7	7065
7	7066
7	7069
7	7078
7	7081
7	7089
7	7090
7	7092
7	7097
7	7113
7	7120
7	7129
7	7137
7	7141
7	7144
7	7147
7	7157
7	7161
7	7163
7	7166
7	7168
7	7171
7	7172
7	7174
7	7181
7	7194
7	7195
7	7201
7	7202
7	7206
7	7207
7	7219
7	7228
7	7231
7	7234
7	7251
7	7254
7	7258
7	7260
7	7262
7	7264
7	7265
7	7268
7	7275
7	7276
7	7277
7	7282
7	7294
7	7298
7	7301
7	7303
7	7306
7	7315
7	7317
7	7321
7	7340
7	7342
7	7345
7	7346
7	7349
7	7350
7	7355
7	7356
7	7360
7	7363
7	7365
7	7368
7	7371
7	7378
7	7384
7	7391
7	7393
7	7399
7	7400
7	7402
7	7411
7	7416
7	7419
7	7426
7	7432
7	7439
7	7446
7	7453
7	7458
7	7460
7	7466
7	7476
7	7477
7	7486
7	7490
7	7499
7	7502
7	7508
7	7512
7	7518
7	7522
7	7525
7	7527
7	7537
7	7540
7	7541
7	7543
7	7547
7	7553
7	7554
7	7555
7	7560
7	7573
7	7586
7	7587
7	7604
7	7605
7	7606
7	7612
7	7617
7	7618
7	7619
7	7621
7	7626
7	7629
7	7630
7	7633
7	7652
7	7660
7	7666
7	7667
7	7677
7	7687
7	7688
7	7696
7	7697
7	7698
7	7701
7	7706
7	7709
7	7710
7	7718
7	7720
7	7721
7	7728
7	7731
7	7739
7	7740
7	7741
7	7745
7	7758
7	7759
7	7764
7	7771
7	7773
7	7774
7	7779
7	7785
7	7798
7	7802
7	7814
7	7815
7	7817
7	7831
7	7839
7	7841
7	7850
7	7856
7	7864
7	7876
7	7877
7	7887
[truncated: 998,000+ more rows]
