# Supplementary material for: Prediction of lncRNA functions using deep neural networks based on multiple networks
Source: BMC Genomics. 2023 Nov 9;23(Suppl 6):865. doi: 10.1186/s12864-023-09578-w (PMC10636874; doi:10.1186/s12864-023-09578-w)
Supplement: Supplementary file 4 — Additional file 4. The Ensemble ID list of coding genes. [file 12864_2023_9578_MOESM4_ESM.txt]

1	ENSG00000204619
2	ENSG00000129988
3	ENSG00000198948
4	ENSG00000152402
5	ENSG00000183513
6	ENSG00000187556
7	ENSG00000138231
8	ENSG00000159723
9	ENSG00000281348
10	ENSG00000114491
11	ENSG00000221916
12	ENSG00000185624
13	ENSG00000118242
14	ENSG00000170231
15	ENSG00000250067
16	ENSG00000102984
17	ENSG00000182022
18	ENSG00000271425
19	ENSG00000128011
20	ENSG00000175262
21	ENSG00000165731
22	ENSG00000117410
23	ENSG00000157870
24	ENSG00000091656
25	ENSG00000178537
26	ENSG00000101400
27	ENSG00000257017
28	ENSG00000174109
29	ENSG00000244355
30	ENSG00000260027
31	ENSG00000104970
32	ENSG00000206107
33	ENSG00000119231
34	ENSG00000163032
35	ENSG00000147121
36	ENSG00000139714
37	ENSG00000198203
38	ENSG00000146090
39	ENSG00000101251
40	ENSG00000185905
41	ENSG00000183793
42	ENSG00000164713
43	ENSG00000124151
44	ENSG00000005436
45	ENSG00000063169
46	ENSG00000041357
47	ENSG00000141101
48	ENSG00000106588
49	ENSG00000083845
50	ENSG00000167286
51	ENSG00000149926
52	ENSG00000126522
53	ENSG00000198944
54	ENSG00000131788
55	ENSG00000158636
56	ENSG00000138279
57	ENSG00000185122
58	ENSG00000154122
59	ENSG00000178202
60	ENSG00000151687
61	ENSG00000136634
62	ENSG00000165125
63	ENSG00000100100
64	ENSG00000165949
65	ENSG00000103091
66	ENSG00000187533
67	ENSG00000184678
68	ENSG00000125637
69	ENSG00000186364
70	ENSG00000092847
71	ENSG00000172817
72	ENSG00000169208
73	ENSG00000168303
74	ENSG00000156097
75	ENSG00000108840
76	ENSG00000281446
77	ENSG00000206560
78	ENSG00000104133
79	ENSG00000117984
80	ENSG00000204614
81	ENSG00000186526
82	ENSG00000185946
83	ENSG00000082068
84	ENSG00000073067
85	ENSG00000198877
86	ENSG00000028203
87	ENSG00000279992
88	ENSG00000167380
89	ENSG00000168924
90	ENSG00000106012
91	ENSG00000090273
92	ENSG00000165113
93	ENSG00000124380
94	ENSG00000123810
95	ENSG00000215906
96	ENSG00000079432
97	ENSG00000125355
98	ENSG00000105723
99	ENSG00000164144
100	ENSG00000169684
101	ENSG00000108819
102	ENSG00000165494
103	ENSG00000261857
104	ENSG00000087460
105	ENSG00000050820
106	ENSG00000173641
107	ENSG00000188732
108	ENSG00000129990
109	ENSG00000178927
110	ENSG00000127083
111	ENSG00000100483
112	ENSG00000211714
113	ENSG00000281958
114	ENSG00000131126
115	ENSG00000160972
116	ENSG00000188404
117	ENSG00000172992
118	ENSG00000102312
119	ENSG00000076604
120	ENSG00000263001
121	ENSG00000179603
122	ENSG00000149295
123	ENSG00000166181
124	ENSG00000128849
125	ENSG00000197860
126	ENSG00000211450
127	ENSG00000244395
128	ENSG00000147003
129	ENSG00000115145
130	ENSG00000006015
131	ENSG00000196169
132	ENSG00000211657
133	ENSG00000169718
134	ENSG00000140332
135	ENSG00000182698
136	ENSG00000203685
137	ENSG00000159387
138	ENSG00000175087
139	ENSG00000116406
140	ENSG00000270629
141	ENSG00000167858
142	ENSG00000172269
143	ENSG00000256980
144	ENSG00000204979
145	ENSG00000141556
146	ENSG00000247596
147	ENSG00000107798
148	ENSG00000182612
149	ENSG00000005175
150	ENSG00000203778
151	ENSG00000021776
152	ENSG00000164296
153	ENSG00000157240
154	ENSG00000113163
155	ENSG00000214160
156	ENSG00000205883
157	ENSG00000168404
158	ENSG00000128191
159	ENSG00000182223
160	ENSG00000278662
161	ENSG00000125888
162	ENSG00000052795
163	ENSG00000167323
164	ENSG00000118495
165	ENSG00000006534
166	ENSG00000185885
167	ENSG00000133027
168	ENSG00000066629
169	ENSG00000180988
170	ENSG00000110693
171	ENSG00000241119
172	ENSG00000212658
173	ENSG00000162374
174	ENSG00000053702
175	ENSG00000163462
176	ENSG00000168255
177	ENSG00000198010
178	ENSG00000148308
179	ENSG00000151715
180	ENSG00000205643
181	ENSG00000117862
182	ENSG00000167693
183	ENSG00000186603
184	ENSG00000149016
185	ENSG00000215440
186	ENSG00000119705
187	ENSG00000198160
188	ENSG00000130775
189	ENSG00000102580
190	ENSG00000196660
191	ENSG00000181754
192	ENSG00000169871
193	ENSG00000279547
194	ENSG00000279238
195	ENSG00000134627
196	ENSG00000186522
197	ENSG00000126583
198	ENSG00000117602
199	ENSG00000173113
200	ENSG00000057019
201	ENSG00000166855
202	ENSG00000116580
203	ENSG00000174996
204	ENSG00000156968
205	ENSG00000167083
206	ENSG00000160932
207	ENSG00000143252
208	ENSG00000198563
209	ENSG00000269433
210	ENSG00000006016
211	ENSG00000102007
212	ENSG00000068831
213	ENSG00000070444
214	ENSG00000141576
215	ENSG00000163116
216	ENSG00000157916
217	ENSG00000118985
218	ENSG00000173391
219	ENSG00000198208
220	ENSG00000105479
221	ENSG00000147894
222	ENSG00000136931
223	ENSG00000166821
224	ENSG00000211728
225	ENSG00000205045
226	ENSG00000215271
227	ENSG00000143748
228	ENSG00000136485
229	ENSG00000165868
230	ENSG00000204961
231	ENSG00000092067
232	ENSG00000175143
233	ENSG00000134539
234	ENSG00000104728
235	ENSG00000168288
236	ENSG00000283013
237	ENSG00000084676
238	ENSG00000188403
239	ENSG00000055208
240	ENSG00000251184
241	ENSG00000162980
242	ENSG00000198642
243	ENSG00000147081
244	ENSG00000173585
245	ENSG00000204671
246	ENSG00000173821
247	ENSG00000203883
248	ENSG00000153207
249	ENSG00000092929
250	ENSG00000066336
251	ENSG00000116273
252	ENSG00000198915
253	ENSG00000166788
254	ENSG00000142347
255	ENSG00000112081
256	ENSG00000232382
257	ENSG00000087053
258	ENSG00000243667
259	ENSG00000140694
260	ENSG00000120322
261	ENSG00000159455
262	ENSG00000206203
263	ENSG00000148826
264	ENSG00000096006
265	ENSG00000064763
266	ENSG00000109851
267	ENSG00000182601
268	ENSG00000118156
269	ENSG00000189164
270	ENSG00000254553
271	ENSG00000129657
272	ENSG00000121753
273	ENSG00000131446
274	ENSG00000176595
275	ENSG00000067955
276	ENSG00000062038
277	ENSG00000152455
278	ENSG00000128564
279	ENSG00000100242
280	ENSG00000149636
281	ENSG00000102081
282	ENSG00000269858
283	ENSG00000005981
284	ENSG00000135747
285	ENSG00000162068
286	ENSG00000177058
287	ENSG00000089356
288	ENSG00000197506
289	ENSG00000197437
290	ENSG00000185760
291	ENSG00000187037
292	ENSG00000187003
293	ENSG00000063587
294	ENSG00000164093
295	ENSG00000270472
296	ENSG00000141452
297	ENSG00000124251
298	ENSG00000169246
299	ENSG00000138433
300	ENSG00000143036
301	ENSG00000255346
302	ENSG00000255552
303	ENSG00000213901
304	ENSG00000229571
305	ENSG00000268447
306	ENSG00000179152
307	ENSG00000164442
308	ENSG00000165995
309	ENSG00000131951
310	ENSG00000169575
311	ENSG00000187080
312	ENSG00000173660
313	ENSG00000196151
314	ENSG00000177202
315	ENSG00000181284
316	ENSG00000231256
317	ENSG00000187005
318	ENSG00000129696
319	ENSG00000137720
320	ENSG00000276368
321	ENSG00000179242
322	ENSG00000197054
323	ENSG00000183054
324	ENSG00000121310
325	ENSG00000211879
326	ENSG00000185933
327	ENSG00000179403
328	ENSG00000176567
329	ENSG00000198793
330	ENSG00000204970
331	ENSG00000142039
332	ENSG00000065534
333	ENSG00000211904
334	ENSG00000185219
335	ENSG00000113100
336	ENSG00000177875
337	ENSG00000206503
338	ENSG00000159184
339	ENSG00000170989
340	ENSG00000256553
341	ENSG00000134954
342	ENSG00000183166
343	ENSG00000169750
344	ENSG00000187475
345	ENSG00000130309
346	ENSG00000165275
347	ENSG00000204592
348	ENSG00000171124
349	ENSG00000124459
350	ENSG00000166819
351	ENSG00000239810
352	ENSG00000162616
353	ENSG00000099139
354	ENSG00000123106
355	ENSG00000279922
356	ENSG00000125872
357	ENSG00000068120
358	ENSG00000147164
359	ENSG00000143536
360	ENSG00000171345
361	ENSG00000156521
362	ENSG00000137218
363	ENSG00000137460
364	ENSG00000198704
365	ENSG00000239382
366	ENSG00000104687
367	ENSG00000164512
368	ENSG00000095794
369	ENSG00000174721
370	ENSG00000174437
371	ENSG00000149657
372	ENSG00000067057
373	ENSG00000172888
374	ENSG00000129473
375	ENSG00000114405
376	ENSG00000100299
377	ENSG00000057657
378	ENSG00000119669
379	ENSG00000161610
380	ENSG00000065559
381	ENSG00000100796
382	ENSG00000255767
383	ENSG00000048392
384	ENSG00000164185
385	ENSG00000112096
386	ENSG00000136052
387	ENSG00000096968
388	ENSG00000186952
389	ENSG00000198482
390	ENSG00000164758
391	ENSG00000137672
392	ENSG00000181163
393	ENSG00000129355
394	ENSG00000131620
395	ENSG00000221963
396	ENSG00000179988
397	ENSG00000133985
398	ENSG00000157613
399	ENSG00000133488
400	ENSG00000064886
401	ENSG00000120659
402	ENSG00000131374
403	ENSG00000211673
404	ENSG00000187742
405	ENSG00000173193
406	ENSG00000147364
407	ENSG00000160179
408	ENSG00000270024
409	ENSG00000196976
410	ENSG00000123219
411	ENSG00000165156
412	ENSG00000169242
413	ENSG00000225899
414	ENSG00000241399
415	ENSG00000204314
416	ENSG00000164404
417	ENSG00000130222
418	ENSG00000184730
419	ENSG00000167711
420	ENSG00000196466
421	ENSG00000125841
422	ENSG00000154479
423	ENSG00000158669
424	ENSG00000132680
425	ENSG00000173200
426	ENSG00000149294
427	ENSG00000134548
428	ENSG00000198042
429	ENSG00000175198
430	ENSG00000172296
431	ENSG00000129221
432	ENSG00000129347
433	ENSG00000103494
434	ENSG00000136205
435	ENSG00000117308
436	ENSG00000169100
437	ENSG00000169991
438	ENSG00000144228
439	ENSG00000185008
440	ENSG00000073169
441	ENSG00000204381
442	ENSG00000162881
443	ENSG00000132958
444	ENSG00000188375
445	ENSG00000167065
446	ENSG00000137960
447	ENSG00000183307
448	ENSG00000118707
449	ENSG00000165841
450	ENSG00000135502
451	ENSG00000011198
452	ENSG00000123395
453	ENSG00000121406
454	ENSG00000115761
455	ENSG00000254870
456	ENSG00000113282
457	ENSG00000100362
458	ENSG00000141198
459	ENSG00000131059
460	ENSG00000100372
461	ENSG00000188895
462	ENSG00000184302
463	ENSG00000137745
464	ENSG00000100678
465	ENSG00000125954
466	ENSG00000211734
467	ENSG00000128536
468	ENSG00000125166
469	ENSG00000132780
470	ENSG00000160961
471	ENSG00000215029
472	ENSG00000064692
473	ENSG00000275113
474	ENSG00000176635
475	ENSG00000170092
476	ENSG00000118276
477	ENSG00000211930
478	ENSG00000187609
479	ENSG00000144724
480	ENSG00000211596
481	ENSG00000118363
482	ENSG00000145642
483	ENSG00000144362
484	ENSG00000211779
485	ENSG00000090661
486	ENSG00000141750
487	ENSG00000172775
488	ENSG00000171649
489	ENSG00000082781
490	ENSG00000131979
491	ENSG00000180182
492	ENSG00000273274
493	ENSG00000037965
494	ENSG00000277258
495	ENSG00000100652
496	ENSG00000152292
497	ENSG00000188050
498	ENSG00000130560
499	ENSG00000158296
500	ENSG00000162526
501	ENSG00000164107
502	ENSG00000152104
503	ENSG00000170373
504	ENSG00000266964
505	ENSG00000012061
506	ENSG00000126545
507	ENSG00000282936
508	ENSG00000188981
509	ENSG00000151694
510	ENSG00000109107
511	ENSG00000134072
512	ENSG00000279493
513	ENSG00000128886
514	ENSG00000104320
515	ENSG00000008323
516	ENSG00000165953
517	ENSG00000079263
518	ENSG00000112232
519	ENSG00000274419
520	ENSG00000263761
521	ENSG00000214216
522	ENSG00000100201
523	ENSG00000155256
524	ENSG00000188613
525	ENSG00000218336
526	ENSG00000127152
527	ENSG00000261236
528	ENSG00000104938
529	ENSG00000163528
530	ENSG00000180872
531	ENSG00000169604
532	ENSG00000150873
533	ENSG00000197576
534	ENSG00000120162
535	ENSG00000241241
536	ENSG00000100897
537	ENSG00000188176
538	ENSG00000196081
539	ENSG00000107077
540	ENSG00000163320
541	ENSG00000129317
542	ENSG00000166881
543	ENSG00000188389
544	ENSG00000258989
545	ENSG00000021762
546	ENSG00000176945
547	ENSG00000107447
548	ENSG00000171606
549	ENSG00000204347
550	ENSG00000213585
551	ENSG00000261678
552	ENSG00000186803
553	ENSG00000116691
554	ENSG00000211979
555	ENSG00000162642
556	ENSG00000120008
557	ENSG00000164850
558	ENSG00000155897
559	ENSG00000139572
560	ENSG00000136327
561	ENSG00000221970
562	ENSG00000121621
563	ENSG00000126804
564	ENSG00000182256
565	ENSG00000155876
566	ENSG00000188761
567	ENSG00000130035
568	ENSG00000165480
569	ENSG00000140612
570	ENSG00000110975
571	ENSG00000197376
572	ENSG00000143248
573	ENSG00000113263
574	ENSG00000122786
575	ENSG00000163026
576	ENSG00000114529
577	ENSG00000119523
578	ENSG00000279448
579	ENSG00000089327
580	ENSG00000113368
581	ENSG00000004939
582	ENSG00000165795
583	ENSG00000177733
584	ENSG00000153779
585	ENSG00000131831
586	ENSG00000137074
587	ENSG00000130427
588	ENSG00000183889
589	ENSG00000175066
590	ENSG00000158806
591	ENSG00000178605
592	ENSG00000122884
593	ENSG00000144891
594	ENSG00000264668
595	ENSG00000278868
596	ENSG00000092871
597	ENSG00000168970
598	ENSG00000103184
599	ENSG00000198408
600	ENSG00000092439
601	ENSG00000168090
602	ENSG00000168765
603	ENSG00000150630
604	ENSG00000143028
605	ENSG00000116882
606	ENSG00000230594
607	ENSG00000115350
608	ENSG00000126746
609	ENSG00000088992
610	ENSG00000165521
611	ENSG00000106013
612	ENSG00000165943
613	ENSG00000161265
614	ENSG00000162892
615	ENSG00000266094
616	ENSG00000150637
617	ENSG00000174358
618	ENSG00000135916
619	ENSG00000109181
620	ENSG00000149177
621	ENSG00000164638
622	ENSG00000261115
623	ENSG00000157077
624	ENSG00000185745
625	ENSG00000176239
626	ENSG00000131378
627	ENSG00000129744
628	ENSG00000276045
629	ENSG00000090097
630	ENSG00000189266
631	ENSG00000099250
632	ENSG00000127955
633	ENSG00000124882
634	ENSG00000188277
635	ENSG00000164070
636	ENSG00000241690
637	ENSG00000198003
638	ENSG00000235631
639	ENSG00000205754
640	ENSG00000211782
641	ENSG00000132635
642	ENSG00000162813
643	ENSG00000070785
644	ENSG00000171505
645	ENSG00000109390
646	ENSG00000273983
647	ENSG00000063177
648	ENSG00000101843
649	ENSG00000176894
650	ENSG00000106066
651	ENSG00000181903
652	ENSG00000164024
653	ENSG00000256590
654	ENSG00000180433
655	ENSG00000254997
656	ENSG00000241973
657	ENSG00000175874
658	ENSG00000111885
659	ENSG00000122861
660	ENSG00000180011
661	ENSG00000100842
662	ENSG00000171954
663	ENSG00000128563
664	ENSG00000106080
665	ENSG00000178562
666	ENSG00000136273
667	ENSG00000135387
668	ENSG00000164251
669	ENSG00000104889
670	ENSG00000121377
671	ENSG00000126947
672	ENSG00000088179
673	ENSG00000164292
674	ENSG00000166226
675	ENSG00000130313
676	ENSG00000124249
677	ENSG00000184731
678	ENSG00000163347
679	ENSG00000104147
680	ENSG00000173662
681	ENSG00000280969
682	ENSG00000181939
683	ENSG00000105672
684	ENSG00000130312
685	ENSG00000162591
686	ENSG00000169252
687	ENSG00000277157
688	ENSG00000112511
689	ENSG00000169439
690	ENSG00000162804
691	ENSG00000115942
692	ENSG00000171443
693	ENSG00000204536
694	ENSG00000151353
695	ENSG00000114771
696	ENSG00000123427
697	ENSG00000121594
698	ENSG00000279374
699	ENSG00000198064
700	ENSG00000204165
701	ENSG00000111262
702	ENSG00000131469
703	ENSG00000129595
704	ENSG00000014824
705	ENSG00000007908
706	ENSG00000089248
707	ENSG00000090905
708	ENSG00000181350
709	ENSG00000135144
710	ENSG00000140455
711	ENSG00000148408
712	ENSG00000130545
713	ENSG00000185483
714	ENSG00000184788
715	ENSG00000154889
716	ENSG00000148444
717	ENSG00000162426
718	ENSG00000198492
719	ENSG00000198231
720	ENSG00000112183
721	ENSG00000117335
722	ENSG00000159588
723	ENSG00000164708
724	ENSG00000121039
725	ENSG00000172732
726	ENSG00000186298
727	ENSG00000250151
728	ENSG00000224877
729	ENSG00000203857
730	ENSG00000205784
731	ENSG00000175267
732	ENSG00000083750
733	ENSG00000172349
734	ENSG00000176261
735	ENSG00000102802
736	ENSG00000138764
737	ENSG00000160284
738	ENSG00000130182
739	ENSG00000198901
740	ENSG00000149651
741	ENSG00000147113
742	ENSG00000058804
743	ENSG00000204640
744	ENSG00000205572
745	ENSG00000105428
746	ENSG00000144410
747	ENSG00000248405
748	ENSG00000151746
749	ENSG00000164458
750	ENSG00000151692
751	ENSG00000063244
752	ENSG00000178053
753	ENSG00000181935
754	ENSG00000176358
755	ENSG00000115020
756	ENSG00000081803
757	ENSG00000136783
758	ENSG00000198546
759	ENSG00000099399
760	ENSG00000143845
761	ENSG00000120802
762	ENSG00000212899
763	ENSG00000213185
764	ENSG00000130159
765	ENSG00000186207
766	ENSG00000180998
767	ENSG00000167562
768	ENSG00000144331
769	ENSG00000211893
770	ENSG00000100243
771	ENSG00000187134
772	ENSG00000241127
773	ENSG00000114126
774	ENSG00000081760
775	ENSG00000185055
776	ENSG00000064726
777	ENSG00000146067
778	ENSG00000048545
779	ENSG00000167994
780	ENSG00000280034
781	ENSG00000138771
782	ENSG00000260851
783	ENSG00000120068
784	ENSG00000126247
785	ENSG00000149634
786	ENSG00000186132
787	ENSG00000179021
788	ENSG00000184530
789	ENSG00000118518
790	ENSG00000236334
791	ENSG00000120616
792	ENSG00000146263
793	ENSG00000259316
794	ENSG00000155846
795	ENSG00000244411
796	ENSG00000254709
797	ENSG00000198131
798	ENSG00000168631
799	ENSG00000124541
800	ENSG00000100911
801	ENSG00000123739
802	ENSG00000153303
803	ENSG00000075142
804	ENSG00000161243
805	ENSG00000187180
806	ENSG00000186827
807	ENSG00000188042
808	ENSG00000178105
809	ENSG00000115155
810	ENSG00000168264
811	ENSG00000175121
812	ENSG00000023572
813	ENSG00000197416
814	ENSG00000102595
815	ENSG00000211827
816	ENSG00000183644
817	ENSG00000226288
818	ENSG00000170178
819	ENSG00000176182
820	ENSG00000188818
821	ENSG00000180440
822	ENSG00000009780
823	ENSG00000105669
824	ENSG00000198824
825	ENSG00000123268
826	ENSG00000243501
827	ENSG00000143106
828	ENSG00000204217
829	ENSG00000258484
830	ENSG00000176842
831	ENSG00000107890
832	ENSG00000197471
833	ENSG00000105131
834	ENSG00000132300
835	ENSG00000274512
836	ENSG00000121481
837	ENSG00000076984
838	ENSG00000213366
839	ENSG00000152795
840	ENSG00000251322
841	ENSG00000165660
842	ENSG00000004846
843	ENSG00000277161
844	ENSG00000183873
845	ENSG00000162714
846	ENSG00000223496
847	ENSG00000198934
848	ENSG00000184923
849	ENSG00000269058
850	ENSG00000147485
851	ENSG00000118600
852	ENSG00000100324
853	ENSG00000135272
854	ENSG00000130528
855	ENSG00000268163
856	ENSG00000152061
857	ENSG00000171970
858	ENSG00000109832
859	ENSG00000181689
860	ENSG00000151304
861	ENSG00000273802
862	ENSG00000164951
863	ENSG00000239704
864	ENSG00000196208
865	ENSG00000239862
866	ENSG00000121898
867	ENSG00000072818
868	ENSG00000164900
869	ENSG00000101353
870	ENSG00000092295
871	ENSG00000113407
872	ENSG00000083067
873	ENSG00000196099
874	ENSG00000130787
875	ENSG00000255501
876	ENSG00000151503
877	ENSG00000124209
878	ENSG00000144476
879	ENSG00000197472
880	ENSG00000167770
881	ENSG00000176797
882	ENSG00000113083
883	ENSG00000116731
884	ENSG00000133112
885	ENSG00000139083
886	ENSG00000131389
887	ENSG00000197620
888	ENSG00000130589
889	ENSG00000062598
890	ENSG00000129518
891	ENSG00000165929
892	ENSG00000100139
893	ENSG00000171402
894	ENSG00000163885
895	ENSG00000117090
896	ENSG00000160352
897	ENSG00000179950
898	ENSG00000181927
899	ENSG00000211706
900	ENSG00000140400
901	ENSG00000197520
902	ENSG00000167178
903	ENSG00000205730
904	ENSG00000163463
905	ENSG00000108691
906	ENSG00000127980
907	ENSG00000159023
908	ENSG00000171987
909	ENSG00000211642
910	ENSG00000253148
911	ENSG00000144579
912	ENSG00000145220
913	ENSG00000196876
914	ENSG00000269964
915	ENSG00000140832
916	ENSG00000255804
917	ENSG00000116809
918	ENSG00000020426
919	ENSG00000181562
920	ENSG00000182634
921	ENSG00000237289
922	ENSG00000163660
923	ENSG00000275052
924	ENSG00000174226
925	ENSG00000268133
926	ENSG00000105270
927	ENSG00000139218
928	ENSG00000255223
929	ENSG00000165935
930	ENSG00000162482
931	ENSG00000151846
932	ENSG00000276087
933	ENSG00000170255
934	ENSG00000124789
935	ENSG00000196498
936	ENSG00000154114
937	ENSG00000132205
938	ENSG00000156876
939	ENSG00000104967
940	ENSG00000184271
941	ENSG00000038210
942	ENSG00000196503
943	ENSG00000063761
944	ENSG00000119714
945	ENSG00000159164
946	ENSG00000214128
947	ENSG00000184979
948	ENSG00000186352
949	ENSG00000113360
950	ENSG00000185736
951	ENSGR0000124333
952	ENSG00000162144
953	ENSG00000166224
954	ENSG00000168906
955	ENSG00000186280
956	ENSG00000174547
957	ENSG00000180992
958	ENSG00000174744
959	ENSG00000147144
960	ENSG00000185015
961	ENSG00000141027
962	ENSG00000104059
963	ENSG00000131037
964	ENSG00000154781
965	ENSG00000111110
966	ENSG00000140319
967	ENSG00000250120
968	ENSG00000225526
969	ENSG00000276490
970	ENSG00000104343
971	ENSG00000137098
972	ENSG00000091972
973	ENSG00000165124
974	ENSG00000152495
975	ENSG00000110074
976	ENSG00000179600
977	ENSG00000112787
978	ENSG00000204710
979	ENSG00000106211
980	ENSG00000115318
981	ENSG00000064201
982	ENSG00000116161
983	ENSG00000160818
984	ENSG00000146383
985	ENSG00000241566
986	ENSG00000159256
987	ENSG00000170044
988	ENSG00000100280
989	ENSG00000106443
990	ENSG00000180776
991	ENSG00000240386
992	ENSG00000197641
993	ENSG00000138411
994	ENSG00000095627
995	ENSG00000211689
996	ENSG00000115947
997	ENSG00000178015
998	ENSG00000258597
999	ENSG00000204873
1000	ENSG00000175189
1001	ENSG00000185482
1002	ENSG00000132612
1003	ENSG00000140623
1004	ENSG00000103126
1005	ENSG00000211861
1006	ENSG00000153029
1007	ENSG00000122025
1008	ENSG00000177030
1009	ENSG00000103653
1010	ENSG00000060558
1011	ENSG00000111783
1012	ENSG00000185198
1013	ENSG00000179526
1014	ENSG00000143882
1015	ENSG00000183146
1016	ENSG00000173210
1017	ENSG00000078668
1018	ENSG00000240871
1019	ENSG00000176165
1020	ENSG00000183454
1021	ENSG00000129455
1022	ENSG00000100410
1023	ENSG00000149541
1024	ENSG00000137674
1025	ENSG00000184611
1026	ENSG00000181929
1027	ENSG00000122375
1028	ENSG00000167578
1029	ENSG00000154529
1030	ENSG00000012963
1031	ENSG00000164219
1032	ENSG00000128383
1033	ENSG00000158201
1034	ENSG00000064666
1035	ENSG00000177721
1036	ENSG00000244617
1037	ENSG00000213316
1038	ENSG00000115423
1039	ENSG00000162643
1040	ENSG00000171533
1041	ENSG00000233306
1042	ENSG00000013374
1043	ENSG00000088926
1044	ENSG00000166987
1045	ENSG00000095015
1046	ENSG00000051620
1047	ENSG00000204568
1048	ENSG00000173013
1049	ENSG00000152932
1050	ENSG00000116711
1051	ENSG00000093134
1052	ENSG00000140534
1053	ENSG00000211917
1054	ENSG00000173626
1055	ENSG00000168490
1056	ENSG00000182600
1057	ENSG00000134193
1058	ENSG00000173621
1059	ENSG00000242887
1060	ENSG00000228300
1061	ENSG00000177189
1062	ENSG00000048052
1063	ENSG00000145416
1064	ENSG00000212128
1065	ENSG00000182175
1066	ENSG00000188312
1067	ENSG00000133863
1068	ENSG00000278938
1069	ENSG00000105204
1070	ENSG00000248592
1071	ENSG00000169627
1072	ENSG00000168101
1073	ENSG00000188324
1074	ENSG00000101441
1075	ENSG00000054938
1076	ENSG00000134709
1077	ENSG00000197081
1078	ENSG00000177200
1079	ENSG00000154611
1080	ENSG00000102924
1081	ENSG00000120694
1082	ENSG00000067365
1083	ENSG00000101882
1084	ENSG00000142303
1085	ENSG00000077463
1086	ENSG00000171944
1087	ENSG00000073803
1088	ENSG00000266086
1089	ENSG00000197887
1090	ENSG00000211776
1091	ENSG00000119402
1092	ENSG00000101203
1093	ENSG00000112972
1094	ENSG00000271741
1095	ENSG00000105793
1096	ENSG00000269335
1097	ENSG00000241058
1098	ENSG00000011201
1099	ENSG00000166948
1100	ENSG00000186150
1101	ENSG00000110756
1102	ENSG00000166006
1103	ENSG00000178115
1104	ENSG00000118454
1105	ENSG00000163497
1106	ENSG00000165474
1107	ENSG00000166716
1108	ENSG00000082641
1109	ENSG00000143869
1110	ENSG00000158477
1111	ENSG00000187792
1112	ENSG00000111615
1113	ENSG00000143761
1114	ENSG00000165409
1115	ENSG00000171681
1116	ENSG00000211638
1117	ENSG00000275152
1118	ENSG00000196800
1119	ENSG00000196502
1120	ENSG00000132837
1121	ENSG00000198814
1122	ENSG00000243587
1123	ENSG00000158717
1124	ENSG00000102575
1125	ENSG00000088305
1126	ENSG00000135517
1127	ENSG00000204595
1128	ENSG00000182551
1129	ENSG00000214954
1130	ENSG00000213139
1131	ENSG00000185689
1132	ENSG00000133466
1133	ENSG00000141295
1134	ENSG00000162670
1135	ENSG00000110786
1136	ENSG00000211623
1137	ENSG00000128918
1138	ENSG00000167635
1139	ENSG00000187010
1140	ENSG00000182652
1141	ENSG00000143412
1142	ENSG00000009954
1143	ENSG00000170852
1144	ENSG00000173432
1145	ENSG00000050628
1146	ENSG00000165490
1147	ENSG00000189144
1148	ENSG00000166073
1149	ENSG00000088035
1150	ENSG00000174917
1151	ENSG00000183615
1152	ENSG00000138459
1153	ENSG00000115523
1154	ENSG00000185650
1155	ENSG00000100665
1156	ENSG00000108733
1157	ENSG00000174951
1158	ENSG00000090061
1159	ENSG00000147586
1160	ENSG00000164172
1161	ENSG00000247077
1162	ENSG00000016391
1163	ENSG00000281359
1164	ENSG00000102900
1165	ENSG00000180061
1166	ENSG00000188408
1167	ENSG00000113851
1168	ENSG00000146267
1169	ENSG00000139144
1170	ENSG00000155868
1171	ENSG00000101473
1172	ENSG00000072062
1173	ENSG00000167755
1174	ENSG00000111269
1175	ENSG00000164331
1176	ENSG00000182541
1177	ENSG00000158604
1178	ENSG00000168393
1179	ENSG00000175575
1180	ENSG00000077454
1181	ENSG00000100341
1182	ENSG00000102053
1183	ENSG00000122367
1184	ENSG00000139211
1185	ENSG00000154451
1186	ENSG00000085265
1187	ENSG00000105464
1188	ENSG00000180423
1189	ENSG00000198830
1190	ENSG00000163131
1191	ENSG00000184524
1192	ENSG00000177700
1193	ENSG00000273136
1194	ENSG00000123685
1195	ENSG00000049247
1196	ENSG00000101200
1197	ENSG00000166479
1198	ENSG00000170962
1199	ENSG00000105329
1200	ENSG00000198455
1201	ENSG00000111907
1202	ENSG00000151576
1203	ENSG00000169188
1204	ENSG00000197165
1205	ENSG00000273259
1206	ENSG00000258644
1207	ENSG00000176678
1208	ENSG00000237441
1209	ENSG00000124596
1210	ENSG00000198715
1211	ENSG00000130988
1212	ENSG00000138794
1213	ENSG00000170209
1214	ENSG00000166289
1215	ENSG00000184702
1216	ENSG00000117133
1217	ENSG00000135414
1218	ENSG00000144815
1219	ENSG00000062524
1220	ENSG00000145248
1221	ENSG00000138622
1222	ENSG00000118640
1223	ENSG00000197283
1224	ENSG00000197937
1225	ENSG00000186792
1226	ENSG00000047849
1227	ENSG00000105880
1228	ENSG00000184897
1229	ENSG00000279723
1230	ENSG00000176022
1231	ENSG00000117751
1232	ENSG00000050344
1233	ENSG00000176922
1234	ENSG00000135074
1235	ENSG00000105982
1236	ENSG00000237763
1237	ENSG00000203705
1238	ENSG00000136045
1239	ENSG00000100380
1240	ENSG00000182415
1241	ENSG00000178645
1242	ENSG00000168807
1243	ENSG00000173285
1244	ENSG00000174514
1245	ENSG00000184083
1246	ENSG00000108771
1247	ENSG00000105939
1248	ENSG00000203837
1249	ENSG00000142156
1250	ENSG00000005156
1251	ENSG00000131591
1252	ENSG00000133063
1253	ENSG00000163082
1254	ENSG00000205755
1255	ENSG00000185792
1256	ENSG00000150753
1257	ENSG00000281676
1258	ENSG00000198818
1259	ENSG00000119650
1260	ENSG00000197454
1261	ENSG00000101605
1262	ENSG00000164100
1263	ENSG00000138363
1264	ENSG00000134258
1265	ENSG00000141579
1266	ENSG00000162739
1267	ENSG00000163686
1268	ENSG00000260234
1269	ENSG00000116171
1270	ENSG00000152217
1271	ENSG00000102359
1272	ENSG00000110324
1273	ENSG00000138356
1274	ENSG00000250719
1275	ENSG00000148218
1276	ENSG00000155893
1277	ENSG00000166822
1278	ENSG00000198722
1279	ENSG00000149196
1280	ENSG00000198121
1281	ENSG00000111325
1282	ENSG00000137959
1283	ENSG00000008018
1284	ENSG00000163923
1285	ENSG00000107147
1286	ENSG00000000971
1287	ENSG00000170605
1288	ENSG00000279111
1289	ENSG00000157800
1290	ENSG00000111142
1291	ENSG00000178602
1292	ENSG00000118096
1293	ENSG00000232268
1294	ENSG00000100092
1295	ENSG00000213231
1296	ENSG00000107833
1297	ENSG00000043039
1298	ENSG00000132744
1299	ENSG00000197935
1300	ENSG00000147180
1301	ENSG00000106258
1302	ENSG00000172795
1303	ENSG00000172482
1304	ENSG00000138769
1305	ENSG00000204511
1306	ENSG00000237651
1307	ENSG00000023608
1308	ENSG00000140285
1309	ENSG00000213512
1310	ENSG00000119396
1311	ENSG00000233436
1312	ENSG00000164695
1313	ENSG00000099984
1314	ENSG00000089692
1315	ENSG00000000003
1316	ENSG00000237190
1317	ENSG00000047578
1318	ENSG00000250506
1319	ENSG00000154263
1320	ENSG00000173171
1321	ENSG00000169442
1322	ENSG00000003249
1323	ENSG00000136247
1324	ENSG00000143257
1325	ENSG00000130684
1326	ENSG00000131844
1327	ENSG00000108523
1328	ENSG00000124469
1329	ENSG00000089876
1330	ENSG00000179178
1331	ENSG00000179222
1332	ENSG00000071655
1333	ENSG00000166532
1334	ENSG00000187889
1335	ENSG00000125571
1336	ENSG00000255439
1337	ENSG00000158220
1338	ENSG00000177051
1339	ENSG00000163781
1340	ENSG00000198937
1341	ENSG00000084636
1342	ENSG00000151239
1343	ENSG00000116120
1344	ENSG00000176472
1345	ENSG00000188573
1346	ENSG00000186086
1347	ENSG00000137673
1348	ENSG00000214212
1349	ENSG00000151364
1350	ENSG00000178913
1351	ENSG00000163803
1352	ENSG00000204272
1353	ENSG00000076685
1354	ENSG00000086062
1355	ENSG00000137726
1356	ENSG00000065413
1357	ENSG00000203783
1358	ENSG00000136810
1359	ENSG00000214643
1360	ENSG00000139832
1361	ENSG00000177243
1362	ENSG00000130948
1363	ENSG00000117228
1364	ENSG00000138430
1365	ENSG00000136715
1366	ENSG00000163788
1367	ENSG00000178233
1368	ENSG00000183172
1369	ENSG00000205330
1370	ENSG00000187726
1371	ENSG00000147119
1372	ENSG00000116670
1373	ENSG00000156110
1374	ENSG00000160870
1375	ENSG00000099910
1376	ENSG00000171631
1377	ENSG00000136536
1378	ENSG00000184599
1379	ENSG00000101825
1380	ENSG00000100227
1381	ENSG00000064309
1382	ENSG00000134186
1383	ENSG00000185177
1384	ENSG00000100983
1385	ENSG00000104327
1386	ENSG00000185585
1387	ENSG00000166197
1388	ENSG00000150625
1389	ENSG00000064393
1390	ENSG00000100814
1391	ENSG00000169733
1392	ENSG00000071282
1393	ENSG00000073536
1394	ENSG00000100077
1395	ENSG00000133067
1396	ENSG00000080802
1397	ENSG00000138385
1398	ENSG00000131503
1399	ENSG00000188816
1400	ENSG00000230430
1401	ENSG00000039537
1402	ENSG00000126458
1403	ENSG00000068697
1404	ENSG00000109047
1405	ENSG00000152503
1406	ENSG00000138185
1407	ENSG00000205683
1408	ENSG00000163961
1409	ENSG00000211720
1410	ENSG00000065970
1411	ENSG00000243709
1412	ENSG00000123505
1413	ENSG00000281126
1414	ENSG00000279813
1415	ENSG00000136770
1416	ENSG00000167202
1417	ENSG00000196230
1418	ENSG00000140993
1419	ENSG00000137869
1420	ENSG00000204683
1421	ENSG00000060138
1422	ENSG00000186010
1423	ENSG00000100348
1424	ENSG00000239511
1425	ENSG00000148204
1426	ENSG00000119927
1427	ENSG00000061987
1428	ENSG00000113734
1429	ENSG00000184154
1430	ENSG00000158856
1431	ENSG00000116584
1432	ENSG00000175832
1433	ENSG00000273398
1434	ENSG00000039560
1435	ENSG00000178965
1436	ENSG00000153291
1437	ENSG00000101017
1438	ENSG00000177186
1439	ENSG00000072210
1440	ENSG00000185615
1441	ENSG00000143184
1442	ENSG00000092841
1443	ENSG00000132383
1444	ENSG00000124159
1445	ENSG00000111780
1446	ENSG00000254737
1447	ENSG00000259384
1448	ENSG00000118777
1449	ENSG00000004399
1450	ENSG00000101665
1451	ENSG00000168803
1452	ENSG00000171813
1453	ENSG00000150477
1454	ENSG00000204569
1455	ENSG00000089116
1456	ENSG00000131748
1457	ENSG00000242485
1458	ENSG00000203727
1459	ENSG00000106591
1460	ENSG00000187566
1461	ENSG00000076716
1462	ENSG00000149243
1463	ENSG00000113648
1464	ENSG00000255298
1465	ENSG00000102978
1466	ENSG00000211869
1467	ENSG00000166589
1468	ENSG00000160948
1469	ENSG00000204520
1470	ENSG00000079156
1471	ENSG00000173805
1472	ENSG00000130758
1473	ENSG00000260170
1474	ENSG00000185187
1475	ENSG00000101335
1476	ENSG00000149136
1477	ENSG00000135643
1478	ENSG00000271336
1479	ENSG00000154143
1480	ENSG00000281527
1481	ENSG00000121417
1482	ENSG00000254959
1483	ENSG00000196289
1484	ENSG00000188070
1485	ENSG00000214655
1486	ENSG00000187791
1487	ENSG00000149380
1488	ENSG00000132646
1489	ENSG00000151117
1490	ENSG00000160285
1491	ENSG00000185758
1492	ENSG00000156011
1493	ENSG00000137473
1494	ENSG00000080910
1495	ENSG00000107897
1496	ENSG00000102189
1497	ENSG00000120211
1498	ENSG00000026751
1499	ENSG00000278195
1500	ENSG00000198502
1501	ENSG00000157193
1502	ENSG00000172716
1503	ENSG00000078900
1504	ENSG00000145982
1505	ENSG00000112115
1506	ENSG00000120688
1507	ENSG00000145191
1508	ENSG00000168070
1509	ENSG00000169955
1510	ENSG00000142875
1511	ENSG00000152939
1512	ENSG00000171488
1513	ENSG00000152749
1514	ENSG00000257127
1515	ENSG00000275832
1516	ENSG00000104375
1517	ENSG00000273085
1518	ENSG00000101280
1519	ENSG00000163001
1520	ENSG00000231924
1521	ENSG00000203812
1522	ENSG00000211924
1523	ENSG00000125656
1524	ENSG00000140478
1525	ENSG00000213123
1526	ENSG00000070031
1527	ENSG00000100836
1528	ENSG00000276966
1529	ENSG00000188322
1530	ENSG00000196227
1531	ENSG00000123143
1532	ENSG00000129682
1533	ENSG00000155792
1534	ENSG00000149485
1535	ENSG00000160801
1536	ENSG00000164104
1537	ENSG00000066248
1538	ENSG00000125409
1539	ENSG00000278619
1540	ENSG00000172336
1541	ENSG00000161270
1542	ENSG00000171291
1543	ENSG00000203872
1544	ENSG00000155636
1545	ENSG00000279132
1546	ENSG00000213023
1547	ENSG00000176281
1548	ENSG00000172062
1549	ENSG00000275221
1550	ENSG00000198863
1551	ENSG00000176787
1552	ENSG00000127603
1553	ENSG00000179919
1554	ENSG00000105664
1555	ENSG00000122728
1556	ENSG00000123358
1557	ENSG00000104537
1558	ENSG00000144868
1559	ENSG00000158113
1560	ENSG00000189409
1561	ENSG00000180205
1562	ENSG00000163155
1563	ENSG00000171962
1564	ENSG00000239672
1565	ENSG00000164049
1566	ENSG00000186654
1567	ENSG00000160256
1568	ENSG00000149305
1569	ENSG00000182685
1570	ENSG00000159516
1571	ENSG00000128524
1572	ENSG00000182334
1573	ENSG00000179813
1574	ENSG00000260428
1575	ENSG00000164929
1576	ENSG00000142233
1577	ENSG00000096060
1578	ENSG00000102144
1579	ENSG00000197024
1580	ENSG00000116824
1581	ENSG00000162461
1582	ENSG00000143512
1583	ENSG00000165794
1584	ENSG00000254402
1585	ENSG00000170791
1586	ENSG00000163430
1587	ENSG00000180104
1588	ENSG00000196475
1589	ENSG00000160181
1590	ENSG00000185863
1591	ENSG00000255150
1592	ENSG00000184032
1593	ENSG00000126883
1594	ENSG00000102935
1595	ENSG00000162402
1596	ENSG00000157212
1597	ENSG00000150768
1598	ENSG00000113384
1599	ENSG00000198752
1600	ENSG00000118298
1601	ENSG00000114854
1602	ENSG00000211658
1603	ENSG00000198754
1604	ENSG00000268439
1605	ENSG00000196805
1606	ENSG00000111341
1607	ENSG00000183303
1608	ENSG00000188938
1609	ENSG00000161939
1610	ENSG00000100012
1611	ENSG00000116095
1612	ENSG00000107362
1613	ENSG00000248167
1614	ENSG00000157005
1615	ENSG00000158711
1616	ENSG00000130244
1617	ENSG00000197119
1618	ENSG00000187527
1619	ENSG00000113761
1620	ENSG00000004776
1621	ENSG00000153822
1622	ENSG00000109519
1623	ENSG00000146350
1624	ENSG00000008405
1625	ENSG00000196090
1626	ENSG00000149507
1627	ENSG00000229859
1628	ENSG00000173698
1629	ENSG00000101972
1630	ENSG00000130147
1631	ENSG00000176769
1632	ENSG00000079337
1633	ENSG00000228607
1634	ENSG00000108479
1635	ENSG00000112530
1636	ENSG00000237038
1637	ENSG00000112242
1638	ENSG00000109971
1639	ENSG00000006025
1640	ENSG00000279937
1641	ENSG00000184716
1642	ENSG00000100360
1643	ENSG00000162062
1644	ENSG00000109208
1645	ENSG00000177191
1646	ENSG00000123545
1647	ENSG00000178104
1648	ENSG00000139220
1649	ENSG00000108175
1650	ENSG00000187546
1651	ENSG00000116985
1652	ENSG00000112249
1653	ENSG00000279342
1654	ENSG00000242028
1655	ENSG00000198690
1656	ENSG00000151917
1657	ENSG00000122718
1658	ENSG00000143226
1659	ENSG00000169131
1660	ENSG00000205639
1661	ENSG00000100453
1662	ENSG00000185024
1663	ENSG00000278881
1664	ENSG00000211691
1665	ENSG00000148362
1666	ENSG00000115590
1667	ENSG00000152093
1668	ENSG00000115616
1669	ENSG00000184584
1670	ENSG00000071462
1671	ENSG00000280094
1672	ENSG00000136982
1673	ENSG00000116544
1674	ENSG00000067829
1675	ENSG00000141447
1676	ENSG00000214732
1677	ENSG00000154736
1678	ENSG00000211907
1679	ENSG00000156253
1680	ENSG00000198576
1681	ENSG00000107175
1682	ENSG00000126353
1683	ENSG00000170873
1684	ENSG00000167311
1685	ENSG00000143217
1686	ENSG00000181323
1687	ENSG00000243284
1688	ENSG00000081138
1689	ENSG00000196116
1690	ENSG00000164411
1691	ENSG00000196482
1692	ENSG00000146243
1693	ENSG00000162241
1694	ENSG00000137409
1695	ENSG00000177301
1696	ENSG00000187024
1697	ENSG00000170214
1698	ENSG00000139780
1699	ENSG00000144488
1700	ENSG00000138119
1701	ENSG00000279850
1702	ENSG00000269502
1703	ENSG00000218823
1704	ENSG00000180720
1705	ENSG00000143171
1706	ENSG00000074317
1707	ENSG00000134438
1708	ENSG00000188133
1709	ENSG00000185803
1710	ENSG00000106392
1711	ENSG00000168675
1712	ENSG00000132773
1713	ENSG00000168032
1714	ENSG00000129862
1715	ENSG00000221938
1716	ENSG00000165886
1717	ENSG00000197841
1718	ENSG00000182511
1719	ENSG00000066230
1720	ENSG00000168528
1721	ENSG00000177370
1722	ENSG00000136100
1723	ENSG00000158006
1724	ENSG00000122257
1725	ENSG00000153956
1726	ENSG00000255072
1727	ENSG00000204518
1728	ENSG00000113763
1729	ENSG00000177359
1730	ENSG00000188641
1731	ENSG00000061936
1732	ENSG00000068383
1733	ENSG00000184428
1734	ENSG00000197540
1735	ENSG00000171421
1736	ENSG00000109084
1737	ENSG00000144655
1738	ENSG00000111445
1739	ENSG00000129925
1740	ENSG00000179454
1741	ENSG00000133393
1742	ENSG00000173253
1743	ENSG00000124003
1744	ENSG00000102024
1745	ENSG00000158480
1746	ENSG00000100297
1747	ENSG00000011465
1748	ENSG00000162592
1749	ENSG00000177119
1750	ENSG00000143553
1751	ENSG00000197969
1752	ENSG00000112305
1753	ENSG00000161850
1754	ENSG00000143816
1755	ENSG00000135960
1756	ENSG00000112343
1757	ENSG00000171956
1758	ENSG00000122180
1759	ENSG00000109066
1760	ENSG00000268279
1761	ENSG00000100426
1762	ENSG00000106341
1763	ENSG00000280649
1764	ENSG00000134760
1765	ENSG00000145348
1766	ENSG00000185753
1767	ENSG00000005381
1768	ENSG00000111640
1769	ENSG00000138674
1770	ENSG00000185052
1771	ENSG00000049769
1772	ENSG00000163114
1773	ENSG00000237847
1774	ENSG00000144285
1775	ENSG00000118113
1776	ENSG00000154040
1777	ENSG00000137776
1778	ENSG00000139597
1779	ENSG00000116906
1780	ENSG00000099991
1781	ENSG00000280130
1782	ENSG00000131969
1783	ENSG00000198853
1784	ENSG00000158473
1785	ENSG00000099795
1786	ENSG00000107672
1787	ENSG00000101336
1788	ENSG00000149658
1789	ENSG00000147439
1790	ENSG00000134207
1791	ENSG00000215252
1792	ENSG00000182583
1793	ENSG00000198400
1794	ENSG00000154258
1795	ENSG00000211672
1796	ENSG00000112234
1797	ENSG00000117632
1798	ENSG00000249471
1799	ENSG00000145721
1800	ENSG00000239857
1801	ENSG00000175393
1802	ENSG00000196912
1803	ENSG00000181666
1804	ENSG00000118307
1805	ENSG00000069849
1806	ENSG00000183347
1807	ENSG00000244165
1808	ENSG00000155366
1809	ENSG00000165804
1810	ENSG00000184881
1811	ENSG00000214782
1812	ENSG00000179388
1813	ENSG00000175806
1814	ENSG00000214787
1815	ENSG00000187951
1816	ENSG00000185130
1817	ENSG00000101986
1818	ENSG00000174903
1819	ENSG00000186063
1820	ENSG00000114270
1821	ENSG00000144785
1822	ENSG00000135269
1823	ENSG00000109323
1824	ENSG00000129187
1825	ENSG00000100075
1826	ENSG00000196850
1827	ENSG00000183035
1828	ENSG00000272617
1829	ENSG00000173404
1830	ENSG00000141933
1831	ENSG00000076382
1832	ENSG00000136997
1833	ENSG00000239697
1834	ENSG00000244242
1835	ENSG00000125449
1836	ENSG00000149932
1837	ENSG00000171017
1838	ENSG00000279916
1839	ENSG00000140945
1840	ENSG00000118690
1841	ENSG00000173258
1842	ENSG00000140104
1843	ENSG00000141179
1844	ENSG00000117625
1845	ENSG00000172007
1846	ENSG00000160539
1847	ENSG00000178395
1848	ENSG00000119403
1849	ENSG00000179934
1850	ENSG00000274611
1851	ENSG00000110429
1852	ENSG00000170777
1853	ENSG00000138071
1854	ENSG00000151779
1855	ENSG00000104205
1856	ENSG00000153234
1857	ENSG00000115828
1858	ENSG00000242366
1859	ENSG00000101074
1860	ENSG00000196664
1861	ENSG00000153071
1862	ENSG00000135390
1863	ENSG00000186628
1864	ENSG00000221882
1865	ENSG00000026652
1866	ENSG00000113070
1867	ENSG00000139624
1868	ENSG00000109072
1869	ENSG00000088280
1870	ENSG00000006638
1871	ENSG00000109854
1872	ENSG00000106524
1873	ENSG00000011600
1874	ENSG00000137880
1875	ENSG00000102302
1876	ENSG00000255073
1877	ENSG00000203747
1878	ENSG00000052344
1879	ENSG00000160201
1880	ENSG00000162951
1881	ENSG00000183760
1882	ENSG00000137747
1883	ENSG00000143867
1884	ENSG00000171864
1885	ENSG00000152484
1886	ENSG00000153922
1887	ENSG00000244115
1888	ENSG00000266173
1889	ENSG00000155903
1890	ENSG00000256683
1891	ENSG00000175718
1892	ENSG00000131871
1893	ENSG00000156222
1894	ENSG00000157617
1895	ENSG00000136155
1896	ENSG00000165887
1897	ENSG00000104979
1898	ENSG00000107521
1899	ENSG00000160208
1900	ENSG00000100815
1901	ENSG00000165792
1902	ENSG00000170836
1903	ENSG00000185664
1904	ENSG00000174125
1905	ENSG00000166275
1906	ENSG00000255154
1907	ENSG00000115073
1908	ENSG00000169071
1909	ENSG00000163221
1910	ENSG00000167136
1911	ENSG00000177479
1912	ENSG00000168447
1913	ENSG00000177873
1914	ENSG00000167644
1915	ENSG00000117245
1916	ENSG00000263715
1917	ENSG00000179914
1918	ENSG00000198551
1919	ENSG00000168078
1920	ENSG00000213160
1921	ENSG00000147576
1922	ENSG00000127481
1923	ENSG00000117400
1924	ENSG00000130876
1925	ENSG00000145839
1926	ENSG00000173926
1927	ENSG00000196214
1928	ENSG00000101115
1929	ENSG00000148943
1930	ENSG00000244687
1931	ENSG00000128519
1932	ENSG00000115474
1933	ENSG00000186562
1934	ENSG00000214253
1935	ENSG00000104823
1936	ENSG00000146469
1937	ENSG00000181631
1938	ENSG00000106128
1939	ENSG00000256525
1940	ENSG00000156076
1941	ENSG00000117691
1942	ENSG00000196368
1943	ENSG00000178175
1944	ENSG00000131408
1945	ENSG00000228672
1946	ENSG00000240382
1947	ENSG00000143297
1948	ENSG00000169688
1949	ENSG00000104388
1950	ENSG00000177511
1951	ENSG00000075651
1952	ENSG00000165702
1953	ENSG00000162639
1954	ENSG00000080224
1955	ENSG00000146112
1956	ENSG00000186480
1957	ENSG00000183474
1958	ENSG00000146411
1959	ENSG00000143924
1960	ENSG00000102109
1961	ENSG00000106123
1962	ENSG00000160999
1963	ENSG00000204514
1964	ENSG00000271447
1965	ENSG00000102882
1966	ENSG00000101294
1967	ENSG00000100288
1968	ENSG00000116183
1969	ENSG00000101019
1970	ENSG00000113492
1971	ENSG00000110514
1972	ENSG00000104904
1973	ENSG00000145863
1974	ENSG00000211789
1975	ENSG00000164176
1976	ENSG00000179008
1977	ENSG00000141084
1978	ENSG00000271567
1979	ENSG00000205710
1980	ENSG00000165633
1981	ENSG00000162729
1982	ENSG00000128052
1983	ENSG00000141934
1984	ENSG00000149547
1985	ENSG00000156860
1986	ENSG00000099917
1987	ENSG00000118160
1988	ENSG00000270467
1989	ENSG00000183421
1990	ENSG00000082175
1991	ENSG00000177494
1992	ENSG00000185304
1993	ENSG00000135625
1994	ENSG00000125458
1995	ENSG00000261794
1996	ENSG00000204887
1997	ENSG00000162576
1998	ENSG00000110719
1999	ENSG00000128285
2000	ENSG00000153498
[truncated: 18,284 more rows]
