# Supplementary material for: Prediction of lncRNA functions using deep neural networks based on multiple networks
Source: BMC Genomics. 2023 Nov 9;23(Suppl 6):865. doi: 10.1186/s12864-023-09578-w (PMC10636874; doi:10.1186/s12864-023-09578-w)
Supplement: Supplementary file 5 — Additional file 5. The protein-protein interactions. [file 12864_2023_9578_MOESM5_ESM.txt]

1	1
1	309
1	370
1	726
1	841
1	852
1	977
1	1007
1	1026
1	1231
1	1289
1	1559
1	1563
1	1780
1	1862
1	1897
1	2129
1	2310
1	2394
1	2571
1	2648
1	2749
1	2961
1	3784
1	4053
1	4087
1	4109
1	4243
1	4771
1	4996
1	5888
1	6444
1	6926
1	7316
1	7531
1	8434
1	8617
1	8962
1	9826
1	11460
1	11692
1	12004
1	12544
1	12551
1	12623
1	13226
1	13299
1	13424
1	13622
1	13731
1	13740
1	13810
1	14258
1	15917
1	15980
1	16763
1	16808
1	17160
1	17401
1	17412
1	17892
1	18314
1	18607
1	18725
1	19153
1	19376
1	19716
1	19729
1	19817
1	19913
1	20002
1	20150
2	2
2	941
2	3696
2	4489
2	4812
2	6038
2	8060
2	8622
2	9344
2	9591
2	10022
2	10271
2	10273
2	10342
2	10576
2	10663
2	10924
2	11801
2	11918
2	11924
2	13006
2	13182
2	13897
2	16794
2	16801
2	16937
2	17701
2	18821
2	18960
2	19108
2	19730
2	20082
3	3
3	257
3	280
3	309
3	368
3	496
3	609
3	652
3	823
3	829
3	856
3	977
3	1044
3	1097
3	1304
3	1339
3	1541
3	1793
3	1842
3	1915
3	1959
3	2085
3	2316
3	2412
3	2611
3	2726
3	2731
3	2772
3	2836
3	2860
3	2915
3	2944
3	2979
3	3039
3	3103
3	3202
3	3206
3	3277
3	3430
3	3702
3	3719
3	3795
3	3855
3	3925
3	4004
3	4253
3	4292
3	4344
3	4348
3	4569
3	4711
3	4856
3	4863
3	4937
3	4979
3	5030
3	5238
3	5314
3	5358
3	5488
3	5554
3	5604
3	5690
3	5840
3	6055
3	6156
3	6247
3	6381
3	6448
3	6463
3	6575
3	6608
3	6706
3	6722
3	6740
3	6792
3	6915
3	7199
3	7341
3	7490
3	7506
3	7788
3	7950
3	8027
3	8044
3	8105
3	8219
3	8275
3	8390
3	8500
3	8521
3	8535
3	8588
3	8637
3	8665
3	8862
3	8895
3	8896
3	9036
3	9051
3	9269
3	9297
3	9445
3	9500
3	9542
3	9595
3	9711
3	10202
3	10255
3	10370
3	10431
3	10526
3	10599
3	10788
3	10909
3	10924
3	10977
3	10983
3	10990
3	11204
3	11264
3	11526
3	11598
3	11629
3	11652
3	11857
3	11863
3	11872
3	11913
3	11976
3	12025
3	12082
3	12102
3	12415
3	12432
3	12631
3	12648
3	12751
3	12825
3	12980
3	12991
3	13018
3	13021
3	13063
3	13140
3	13362
3	13368
3	13412
3	13416
3	13502
3	13515
3	13814
3	13998
3	14017
3	14078
3	14113
3	14285
3	14329
3	14556
3	14606
3	14687
3	14693
3	14873
3	15169
3	15176
3	15314
3	15327
3	15357
3	15498
3	15676
3	15745
3	15829
3	15918
3	15938
3	15962
3	16058
3	16323
3	16432
3	16450
3	16802
3	16859
3	16875
3	16900
3	16908
3	17048
3	17133
3	17152
3	17233
3	17293
3	17400
3	17465
3	17547
3	17567
3	17916
3	18048
3	18130
3	18131
3	18496
3	18551
3	18588
3	18605
3	18689
3	18701
3	18758
3	18764
3	18819
3	18921
3	19119
3	19195
3	19209
3	19269
3	19365
3	19382
3	19495
3	19520
3	19567
3	19764
3	19789
3	19821
3	19966
3	19998
3	20027
3	20153
4	4
4	61
4	144
4	159
4	176
4	490
4	729
4	977
4	1192
4	1406
4	1465
4	1564
4	1713
4	1926
4	2613
4	2697
4	2886
4	3034
4	3226
4	3944
4	4873
4	4924
4	5294
4	5696
4	5984
4	6093
4	6113
4	6531
4	6569
4	6825
4	7011
4	7069
4	7199
4	7251
4	7316
4	7457
4	7579
4	7962
4	7995
4	8384
4	8514
4	8527
4	8537
4	8542
4	8730
4	9042
4	9247
4	9341
4	9687
4	9695
4	9881
4	10188
4	10590
4	10786
4	11238
4	11437
4	11692
4	11777
4	11907
4	12274
4	12847
4	12935
4	13157
4	13321
4	13354
4	13403
4	13483
4	13662
4	14027
4	14315
4	14840
4	14953
4	15208
4	15285
4	15556
4	15656
4	15862
4	16042
4	16955
4	17269
4	17306
4	17474
4	18125
4	18435
4	18443
4	18524
4	18667
4	19224
4	19244
4	19257
4	19299
4	19931
4	19955
4	20227
4	20246
5	5
5	159
5	173
5	235
5	296
5	332
5	368
5	372
5	454
5	460
5	529
5	589
5	599
5	652
5	690
5	814
5	834
5	841
5	852
5	855
5	943
5	982
5	996
5	1137
5	1138
5	1167
5	1178
5	1179
5	1237
5	1304
5	1380
5	1427
5	1457
5	1544
5	1585
5	1760
5	1780
5	1842
5	1890
5	1939
5	1992
5	2024
5	2079
5	2082
5	2085
5	2246
5	2313
5	2394
5	2629
5	2680
5	2697
5	2717
5	2772
5	2803
5	2836
5	2876
5	2895
5	2939
5	2962
5	3000
5	3007
5	3104
5	3109
5	3277
5	3281
5	3430
5	3469
5	3504
5	3537
5	3572
5	3627
5	3639
5	3662
5	3672
5	3719
5	3738
5	3742
5	3745
5	3778
5	3784
5	3795
5	3896
5	3925
5	4004
5	4012
5	4030
5	4146
5	4194
5	4211
5	4229
5	4350
5	4460
5	4552
5	4598
5	4601
5	4622
5	4660
5	4716
5	4721
5	4754
5	4759
5	4863
5	4901
5	4911
5	4920
5	4937
5	4980
5	5051
5	5123
5	5194
5	5198
5	5292
5	5312
5	5314
5	5323
5	5330
5	5421
5	5454
5	5521
5	5595
5	5602
5	5675
5	5686
5	5727
5	5805
5	5834
5	5841
5	5870
5	5895
5	5897
5	5935
5	5960
5	5982
5	6053
5	6055
5	6157
5	6204
5	6255
5	6273
5	6337
5	6444
5	6480
5	6497
5	6538
5	6542
5	6556
5	6653
5	6722
5	6734
5	6740
5	6768
5	6792
5	6860
5	6926
5	6989
5	7015
5	7052
5	7121
5	7245
5	7337
5	7341
5	7351
5	7366
5	7376
5	7442
5	7479
5	7612
5	7686
5	7824
5	7840
5	7855
5	7968
5	7973
5	8095
5	8105
5	8197
5	8261
5	8280
5	8291
5	8353
5	8416
5	8436
5	8473
5	8476
5	8479
5	8483
5	8499
5	8521
5	8544
5	8615
5	8617
5	8718
5	8728
5	8945
5	8962
5	8971
5	9000
5	9006
5	9036
5	9051
5	9057
5	9168
5	9234
5	9320
5	9359
5	9536
5	9651
5	9676
5	9717
5	9741
5	9750
5	9772
5	9883
5	9938
5	9948
5	9985
5	10170
5	10202
5	10215
5	10297
5	10305
5	10377
5	10473
5	10483
5	10484
5	10501
5	10516
5	10557
5	10585
5	10661
5	10712
5	10749
5	10788
5	10909
5	10924
5	11022
5	11036
5	11098
5	11105
5	11204
5	11240
5	11288
5	11300
5	11316
5	11396
5	11416
5	11470
5	11476
5	11498
5	11514
5	11648
5	11675
5	11692
5	11724
5	11740
5	11759
5	11770
5	11773
5	11823
5	11897
5	11975
5	12091
5	12130
5	12177
5	12188
5	12258
5	12439
5	12470
5	12475
5	12485
5	12566
5	12584
5	12608
5	12631
5	12713
5	12753
5	12800
5	12850
5	12893
5	13020
5	13104
5	13282
5	13334
5	13388
5	13412
5	13417
5	13418
5	13429
5	13476
5	13553
5	13711
5	13731
5	13740
5	13819
5	13906
5	13911
5	13987
5	13998
5	14005
5	14024
5	14113
5	14136
5	14156
5	14285
5	14317
5	14369
5	14413
5	14498
5	14550
5	14566
5	14637
5	14645
5	14687
5	14793
5	14829
5	14929
5	15003
5	15120
5	15178
5	15191
5	15195
5	15357
5	15358
5	15384
5	15389
5	15426
5	15460
5	15496
5	15533
5	15615
5	15697
5	15786
5	15850
5	15920
5	15938
5	16019
5	16157
5	16207
5	16242
5	16243
5	16323
5	16328
5	16329
5	16341
5	16482
5	16485
5	16518
5	16539
5	16545
5	16568
5	16584
5	16635
5	16684
5	16771
5	16776
5	16802
5	16859
5	16864
5	16900
5	16977
5	17010
5	17076
5	17149
5	17160
5	17206
5	17233
5	17293
5	17332
5	17340
5	17378
5	17389
5	17523
5	17640
5	17659
5	17674
5	17680
5	17872
5	17892
5	17897
5	18013
5	18014
5	18048
5	18059
5	18131
5	18271
5	18357
5	18480
5	18561
5	18564
5	18577
5	18679
5	18714
5	18758
5	18764
5	18787
5	18901
5	18921
5	19101
5	19153
5	19195
5	19223
5	19224
5	19246
5	19269
5	19320
5	19338
5	19520
5	19526
5	19588
5	19608
5	19753
5	19769
5	19808
5	19817
5	19821
5	19837
5	19975
5	20096
5	20115
5	20153
5	20199
5	20227
5	20244
6	6
6	61
6	68
6	108
6	159
6	161
6	350
6	372
6	377
6	455
6	460
6	546
6	589
6	597
6	707
6	729
6	841
6	852
6	941
6	977
6	1007
6	1026
6	1084
6	1780
6	1804
6	1820
6	1862
6	1897
6	1926
6	2177
6	2310
6	2394
6	2629
6	2665
6	2735
6	2749
6	2803
6	2867
6	2944
6	2979
6	3007
6	3084
6	3126
6	3283
6	3310
6	3469
6	3588
6	3596
6	3714
6	3719
6	3784
6	3795
6	3911
6	3925
6	3965
6	4043
6	4053
6	4073
6	4087
6	4203
6	4263
6	4350
6	4460
6	4544
6	4588
6	4721
6	4812
6	4873
6	4980
6	5051
6	5123
6	5221
6	5269
6	5352
6	5385
6	5536
6	5619
6	5675
6	5727
6	5756
6	5863
6	5935
6	5982
6	6038
6	6113
6	6235
6	6255
6	6444
6	6466
6	6517
6	6671
6	6806
6	6810
6	6890
6	6926
6	6971
6	7077
6	7177
6	7352
6	7383
6	7418
6	7457
6	7527
6	7531
6	7683
6	7690
6	7798
6	8060
6	8161
6	8353
6	8617
6	8622
6	8895
6	8962
6	8964
6	9051
6	9247
6	9320
6	9341
6	9591
6	9683
6	9744
6	10342
6	10383
6	10484
6	10576
6	10714
6	10828
6	10924
6	11240
6	11362
6	11400
6	11578
6	11629
6	11675
6	11692
6	11770
6	11892
6	11910
6	11913
6	11918
6	12004
6	12130
6	12149
6	12201
6	12408
6	12439
6	12482
6	12502
6	12544
6	12551
6	12651
6	12753
6	12765
6	12788
6	12894
6	13190
6	13237
6	13280
6	13371
6	13388
6	13424
6	13483
6	13731
6	13740
6	14156
6	14236
6	14317
6	14519
6	14829
6	15191
6	15307
6	15394
6	15456
6	15599
6	15738
6	15887
6	16047
6	16257
6	16293
6	16310
6	16323
6	16539
6	16545
6	16571
6	16714
6	16751
6	16763
6	16794
6	16955
6	17160
6	17204
6	17642
6	17892
6	18002
6	18208
6	18284
6	18314
6	18451
6	18515
6	18561
6	18607
6	18701
6	18752
6	18787
6	18807
6	19153
6	19224
6	19257
6	19338
6	19475
6	19527
6	19730
6	19753
6	19769
6	19794
6	19817
6	19839
6	19979
6	20082
6	20150
6	20216
7	7
7	68
7	116
7	202
7	235
7	279
7	460
7	589
7	672
7	707
7	841
7	852
7	891
7	927
7	941
7	996
7	1007
7	1138
7	1178
7	1380
7	1410
7	1427
7	1457
7	1760
7	1780
7	1904
7	1959
7	2039
7	2197
7	2310
7	2629
7	2665
7	2680
7	2686
7	2691
7	2920
7	2940
7	3046
7	3047
7	3084
7	3137
7	3484
7	3755
7	3778
7	3815
7	4053
7	4211
7	4215
7	4350
7	4596
7	4601
7	4721
7	4759
7	4901
7	4920
7	5198
7	5218
7	5330
7	5412
7	5434
7	5675
7	5686
7	5727
7	5805
7	5841
7	5935
7	6053
7	6157
7	6337
7	6444
7	6480
7	6497
7	6504
7	6550
7	6610
7	6659
7	6734
7	6795
7	6926
7	7015
7	7121
7	7172
7	7199
7	7337
7	7376
7	7402
7	7690
7	7833
7	7973
7	8039
7	8280
7	8291
7	8436
7	8499
7	8617
7	8692
7	8945
7	8962
7	9036
7	9397
7	9651
7	9847
7	9854
7	9883
7	9908
7	9918
7	9985
7	10170
7	10367
7	10377
7	10383
7	10473
7	10484
7	10559
7	10661
7	10956
7	11022
7	11036
7	11300
7	11416
7	11470
7	11476
7	11578
7	11692
7	11740
7	11741
7	11773
7	12012
7	12130
7	12188
7	12360
7	12482
7	12485
7	12544
7	12551
7	12608
7	12651
7	12693
7	12893
7	12894
7	12915
7	12917
7	12957
7	13236
7	13280
7	13708
7	13731
7	13740
7	13871
7	13911
7	14049
7	14136
7	14213
7	14369
7	14413
7	14577
7	14645
7	14810
7	14820
7	14829
7	14894
7	14929
7	15178
7	15195
7	15245
7	15389
7	15496
7	16019
7	16482
7	16520
7	16578
7	16590
7	16763
7	16903
7	16908
7	16915
7	17149
7	17204
7	17340
7	17389
7	17823
7	17836
7	17887
7	17892
7	18060
7	18101
7	18314
7	18561
7	18564
7	18577
7	18607
7	18717
7	18720
7	18807
7	19040
7	19153
7	19475
7	19484
7	19794
7	19817
7	19847
7	19894
7	19975
7	20199
8	8
8	159
8	161
8	372
8	379
8	1263
8	1614
8	1804
8	1999
8	2177
8	2394
8	2456
8	3007
8	3165
8	3795
8	3817
8	3911
8	3916
8	3925
8	4043
8	4203
8	4980
8	5339
8	5524
8	5735
8	6718
8	6763
8	6926
8	6954
8	7177
8	7236
8	7418
8	7527
8	7798
8	7951
8	8144
8	8161
8	9051
8	9247
8	9344
8	9923
8	10326
8	10505
8	10631
8	11134
8	11240
8	11533
8	11629
8	11675
8	11770
8	11892
8	12388
8	13190
8	13412
8	13639
8	13792
8	13805
8	13823
8	13847
8	13967
8	14021
8	14097
8	14317
8	14519
8	14598
8	15063
8	15119
8	15191
8	15737
8	15738
8	15865
8	15887
8	16135
8	16310
8	16545
8	16751
8	16923
8	16955
8	17144
8	17161
8	17508
8	17890
8	18268
8	18787
8	18861
8	19108
8	19537
8	19853
8	20275
9	9
10	10
10	21
10	52
10	79
10	98
10	157
10	229
10	262
10	303
10	383
10	387
10	460
10	500
10	573
10	635
10	674
10	675
10	713
10	755
10	770
10	846
10	871
10	888
10	941
10	954
10	1007
10	1009
10	1026
10	1081
10	1085
10	1100
10	1176
10	1178
10	1203
10	1236
10	1256
10	1263
10	1353
10	1406
10	1465
10	1472
10	1488
10	1564
10	1578
10	1599
10	1634
10	1638
10	1652
10	1674
10	1713
10	1730
10	1787
10	1899
10	1919
10	1954
10	1982
10	1989
10	1994
10	2025
10	2045
10	2066
10	2075
10	2096
10	2116
10	2141
10	2159
10	2264
10	2371
10	2509
10	2526
10	2554
10	2613
10	2643
10	2652
10	2653
10	2665
10	2697
10	2715
10	2719
10	2727
10	2761
10	2765
10	2774
10	2889
10	2932
10	2940
10	3006
10	3013
10	3017
10	3029
10	3037
10	3057
10	3063
10	3085
10	3110
10	3117
10	3151
10	3154
10	3167
10	3171
10	3186
10	3237
10	3241
10	3391
10	3480
10	3515
10	3575
10	3674
10	3702
10	3729
10	3730
10	3737
10	3775
10	3853
10	3860
10	3874
10	3935
10	3979
10	4029
10	4164
10	4166
10	4206
10	4217
10	4287
10	4337
10	4350
10	4420
10	4438
10	4455
10	4463
10	4479
10	4536
10	4583
10	4650
10	4721
10	4779
10	4798
10	4808
10	4812
10	4842
10	4897
10	4924
10	5006
10	5021
10	5053
10	5056
10	5106
10	5112
10	5175
10	5210
10	5226
10	5237
10	5269
10	5324
10	5326
10	5428
10	5432
10	5448
10	5500
10	5527
10	5546
10	5568
10	5579
10	5585
10	5590
10	5675
10	5696
10	5785
10	5808
10	5833
10	5978
10	5981
10	5985
10	6049
10	6078
10	6255
10	6257
10	6322
10	6370
10	6391
10	6399
10	6440
10	6444
10	6504
10	6531
10	6536
10	6565
10	6569
10	6572
10	6599
10	6603
10	6614
10	6627
10	6642
10	6676
10	6793
10	6911
10	7067
10	7148
10	7199
10	7265
10	7297
10	7303
10	7316
10	7319
10	7366
10	7367
10	7369
10	7432
10	7511
10	7635
10	7695
10	7706
10	7784
10	7972
10	8025
10	8060
10	8168
10	8202
10	8344
10	8363
10	8413
10	8448
10	8514
10	8518
10	8558
10	8642
10	8654
10	8699
10	8730
10	8810
10	8870
10	8948
10	9000
10	9006
10	9040
10	9042
10	9103
10	9171
10	9198
10	9265
10	9477
10	9614
10	9712
10	9717
10	9795
10	9804
10	9805
10	9806
10	9844
10	9845
10	9853
10	9872
10	9879
10	9907
10	9958
10	9966
10	9982
10	10008
10	10188
10	10261
10	10332
10	10338
10	10383
10	10386
10	10466
10	10484
10	10554
10	10576
10	10658
10	10717
10	10765
10	10771
10	10914
10	10924
10	10961
10	10972
10	11025
10	11065
10	11089
10	11109
10	11127
10	11206
10	11210
10	11338
10	11340
10	11375
10	11378
10	11396
10	11423
10	11465
10	11477
10	11482
10	11504
10	11559
10	11678
10	11692
10	11700
10	11736
10	11771
10	11838
10	11887
10	11907
10	11918
10	11936
10	11963
10	12041
10	12069
10	12075
10	12086
10	12206
10	12253
10	12256
10	12259
10	12271
10	12367
10	12372
10	12469
10	12482
10	12544
10	12551
10	12572
10	12638
10	12697
10	12716
10	12785
10	12827
10	12894
10	12917
10	13053
10	13097
10	13157
10	13190
10	13245
10	13280
10	13282
10	13311
10	13323
10	13354
10	13489
10	13662
10	13684
10	13705
10	13745
10	13757
10	13762
10	13837
10	13858
10	13868
10	13899
10	13911
10	13929
10	13943
10	13967
10	14254
10	14290
10	14307
10	14315
10	14448
10	14635
10	14644
10	14741
10	14829
10	14840
10	14855
10	14875
10	14938
10	15055
10	15099
10	15176
10	15177
10	15195
10	15209
10	15212
10	15268
10	15277
10	15297
10	15338
10	15352
10	15378
10	15397
10	15441
10	15597
10	15605
10	15626
10	15644
10	15745
10	15771
10	15781
10	15785
10	15829
10	15852
10	15960
10	15970
10	15975
10	16062
10	16167
10	16175
10	16209
10	16262
10	16306
10	16361
10	16384
10	16450
10	16504
10	16508
10	16509
10	16529
10	16535
10	16539
10	16547
10	16571
10	16575
10	16599
10	16709
10	16723
10	16779
10	16794
10	16931
10	16981
10	16989
10	17003
10	17092
10	17164
10	17204
10	17218
10	17220
10	17264
10	17302
10	17307
10	17337
10	17417
10	17455
10	17474
10	17567
10	17573
10	17720
10	17738
10	17816
10	17820
10	17892
10	17979
10	17991
10	18046
10	18077
10	18131
10	18156
10	18221
10	18223
10	18254
10	18380
10	18402
10	18418
10	18435
10	18467
10	18481
10	18502
10	18803
10	18807
10	18890
10	18929
10	18979
10	19027
10	19063
10	19097
10	19107
10	19147
10	19167
10	19183
10	19244
10	19265
10	19274
10	19333
10	19338
10	19413
10	19469
10	19538
10	19567
10	19599
10	19632
10	19709
10	19711
10	19730
10	19747
10	19760
10	19907
10	19931
10	19941
10	19955
10	19998
10	20007
10	20039
10	20082
10	20085
10	20103
10	20227
10	20257
10	20259
10	20271
11	11
11	159
11	161
11	372
11	1804
11	2177
11	2394
11	3007
11	3283
11	3795
11	3911
11	4043
11	4203
11	4873
11	4980
11	5051
11	6926
11	7177
11	7418
11	7527
11	7798
11	8161
11	9051
11	9247
11	9320
11	11240
11	11629
11	11675
11	11770
11	11892
11	12788
11	13190
11	14317
11	14519
11	15191
11	15738
11	15887
11	16310
11	16539
11	16545
11	16955
11	17892
11	18787
11	19224
11	19338
12	12
12	216
12	229
12	343
12	345
12	370
12	509
12	592
12	666
12	706
12	849
12	941
12	1440
12	1447
12	1487
12	1638
12	1730
12	1768
12	1784
12	1866
12	1966
12	1994
12	2010
12	2068
12	2135
12	2278
12	2280
12	2364
12	2622
12	2629
12	2684
12	2949
12	3237
12	3251
12	3262
12	3313
12	3366
12	3492
12	3510
12	3565
12	3603
12	3647
12	3672
12	3729
12	3737
12	3775
12	3850
12	3959
12	3979
12	4030
12	4194
12	4235
12	4364
12	4535
12	4577
12	4812
12	4878
12	4965
12	5198
12	5546
12	5604
12	5696
12	5981
12	6038
12	6102
12	6222
12	6271
12	6345
12	6538
12	6560
12	6848
12	6869
12	6983
12	7067
12	7199
12	7297
12	7335
12	7441
12	7652
12	7656
12	7972
12	8045
12	8048
12	8060
12	8178
12	8222
12	8257
12	8342
12	8362
12	8465
12	8594
12	8622
12	8638
12	8641
12	8701
[truncated: 998,000+ more rows]
