# Supplementary material for: Prediction of lncRNA functions using deep neural networks based on multiple networks
Source: BMC Genomics. 2023 Nov 9;23(Suppl 6):865. doi: 10.1186/s12864-023-09578-w (PMC10636874; doi:10.1186/s12864-023-09578-w)
Supplement: Supplementary file 6 — Additional file 6. The lncRNA-protein associations. [file 12864_2023_9578_MOESM6_ESM.txt]

1	66
1	84
1	108
1	114
1	165
1	174
1	175
1	204
1	214
1	230
1	233
1	246
1	269
1	303
1	308
1	334
1	346
1	351
1	399
1	425
1	431
1	441
1	442
1	455
1	459
1	470
1	486
1	495
1	500
1	508
1	566
1	598
1	627
1	655
1	741
1	802
1	804
1	842
1	866
1	940
1	946
1	950
1	976
1	1027
1	1028
1	1099
1	1111
1	1117
1	1139
1	1157
1	1165
1	1182
1	1183
1	1224
1	1241
1	1242
1	1328
1	1367
1	1404
1	1429
1	1487
1	1505
1	1509
1	1518
1	1541
1	1543
1	1552
1	1555
1	1568
1	1569
1	1576
1	1581
1	1610
1	1632
1	1684
1	1699
1	1753
1	1758
1	1806
1	1841
1	1863
1	1870
1	1881
1	1884
1	1893
1	1913
1	1923
1	1943
1	1980
1	2070
1	2084
1	2134
1	2152
1	2163
1	2174
1	2195
1	2201
1	2351
1	2377
1	2379
1	2544
1	2556
1	2560
1	2572
1	2584
1	2609
1	2616
1	2625
1	2641
1	2656
1	2674
1	2758
1	2768
1	2783
1	2798
1	2840
1	2914
1	2991
1	3022
1	3027
1	3043
1	3054
1	3121
1	3158
1	3159
1	3172
1	3204
1	3223
1	3258
1	3268
1	3273
1	3274
1	3278
1	3283
1	3300
1	3338
1	3361
1	3382
1	3408
1	3433
1	3533
1	3573
1	3585
1	3586
1	3589
1	3646
1	3664
1	3676
1	3694
1	3709
1	3752
1	3794
1	3799
1	3807
1	3868
1	3885
1	3887
1	3888
1	3893
1	3899
1	3904
1	3932
1	3958
1	3977
1	4000
1	4038
1	4048
1	4072
1	4094
1	4105
1	4131
1	4198
1	4199
1	4263
1	4289
1	4295
1	4304
1	4368
1	4369
1	4371
1	4382
1	4386
1	4389
1	4417
1	4495
1	4496
1	4509
1	4529
1	4536
1	4588
1	4601
1	4608
1	4609
1	4631
1	4640
1	4669
1	4702
1	4716
1	4723
1	4752
1	4767
1	4784
1	4789
1	4825
1	4839
1	4907
1	4913
1	4974
1	4988
1	4990
1	5001
1	5061
1	5081
1	5093
1	5115
1	5131
1	5294
1	5329
1	5358
1	5371
1	5390
1	5405
1	5416
1	5438
1	5474
1	5536
1	5578
1	5631
1	5636
1	5638
1	5658
1	5741
1	5789
1	5794
1	5806
1	5814
1	5865
1	5908
1	5910
1	5926
1	5947
1	5984
1	6142
1	6148
1	6192
1	6255
1	6264
1	6320
1	6329
1	6372
1	6375
1	6387
1	6394
1	6416
1	6439
1	6443
1	6464
1	6496
1	6529
1	6553
1	6570
1	6582
1	6593
1	6594
1	6648
1	6726
1	6738
1	6793
1	6797
1	6801
1	6810
1	6890
1	6946
1	6987
1	6997
1	7072
1	7077
1	7106
1	7145
1	7162
1	7186
1	7206
1	7296
1	7311
1	7329
1	7354
1	7393
1	7398
1	7405
1	7415
1	7483
1	7502
1	7520
1	7526
1	7533
1	7562
1	7566
1	7587
1	7689
1	7709
1	7715
1	7741
1	7765
1	7798
1	7802
1	7844
1	7854
1	7860
1	7897
1	7907
1	7937
1	7956
1	7965
1	7996
1	8011
1	8053
1	8056
1	8101
1	8169
1	8186
1	8201
1	8233
1	8240
1	8255
1	8270
1	8300
1	8343
1	8374
1	8385
1	8417
1	8450
1	8501
1	8508
1	8522
1	8535
1	8564
1	8609
1	8631
1	8647
1	8650
1	8719
1	8829
1	8830
1	8831
1	8932
1	8952
1	8956
1	9046
1	9072
1	9078
1	9102
1	9120
1	9133
1	9143
1	9145
1	9181
1	9223
1	9273
1	9279
1	9292
1	9296
1	9297
1	9314
1	9361
1	9382
1	9393
1	9395
1	9409
1	9417
1	9428
1	9454
1	9467
1	9472
1	9478
1	9511
1	9562
1	9579
1	9598
1	9638
1	9689
1	9696
1	9699
1	9746
1	9775
1	9813
1	9824
1	9900
1	9923
1	9929
1	9931
1	9971
1	10043
1	10048
1	10061
1	10070
1	10075
1	10082
1	10107
1	10148
1	10164
1	10186
1	10212
1	10226
1	10232
1	10247
1	10296
1	10326
1	10356
1	10430
1	10460
1	10492
1	10496
1	10502
1	10531
1	10533
1	10624
1	10649
1	10668
1	10685
1	10705
1	10706
1	10725
1	10734
1	10771
1	10775
1	10787
1	10828
1	10842
1	10861
1	10889
1	10970
1	10979
1	11031
1	11040
1	11108
1	11137
1	11207
1	11251
1	11332
1	11345
1	11351
1	11352
1	11362
1	11366
1	11398
1	11404
1	11444
1	11529
1	11565
1	11586
1	11590
1	11594
1	11595
1	11597
1	11610
1	11632
1	11643
1	11645
1	11660
1	11670
1	11679
1	11686
1	11687
1	11696
1	11707
1	11752
1	11757
1	11765
1	11767
1	11791
1	11813
1	11913
1	11953
1	12000
1	12004
1	12005
1	12010
1	12046
1	12048
1	12067
1	12130
1	12149
1	12166
1	12168
1	12176
1	12196
1	12211
1	12217
1	12222
1	12223
1	12274
1	12276
1	12278
1	12297
1	12356
1	12376
1	12432
1	12439
1	12455
1	12459
1	12483
1	12498
1	12507
1	12513
1	12554
1	12557
1	12564
1	12619
1	12624
1	12670
1	12686
1	12703
1	12706
1	12727
1	12740
1	12744
1	12765
1	12817
1	12845
1	12857
1	12881
1	12940
1	12975
1	12990
1	12995
1	13024
1	13063
1	13095
1	13122
1	13149
1	13151
1	13166
1	13186
1	13248
1	13267
1	13322
1	13362
1	13393
1	13452
1	13459
1	13489
1	13493
1	13504
1	13508
1	13509
1	13534
1	13541
1	13544
1	13552
1	13561
1	13571
1	13607
1	13631
1	13647
1	13672
1	13678
1	13697
1	13736
1	13752
1	13767
1	13775
1	13788
1	13801
1	13815
1	13854
1	13861
1	13887
1	13895
1	13900
1	13922
1	13934
1	13938
1	13997
1	14041
1	14073
1	14102
1	14105
1	14108
1	14177
1	14233
1	14236
1	14264
1	14294
1	14308
1	14338
1	14374
1	14429
1	14443
1	14449
1	14500
1	14580
1	14608
1	14618
1	14633
1	14636
1	14714
1	14763
1	14843
1	14844
1	14908
1	14911
1	14918
1	14926
1	14953
1	14989
1	14993
1	15007
1	15020
1	15031
1	15046
1	15084
1	15094
1	15099
1	15106
1	15135
1	15160
1	15173
1	15176
1	15187
1	15240
1	15257
1	15260
1	15265
1	15293
1	15295
1	15360
1	15411
1	15427
1	15430
1	15468
1	15483
1	15490
1	15524
1	15576
1	15603
1	15616
1	15628
1	15633
1	15666
1	15744
1	15746
1	15770
1	15823
1	15848
1	15858
1	15866
1	15893
1	15905
1	15911
1	15949
1	15955
1	16081
1	16088
1	16115
1	16121
1	16141
1	16154
1	16176
1	16194
1	16254
1	16257
1	16264
1	16275
1	16305
1	16308
1	16312
1	16323
1	16358
1	16399
1	16455
1	16502
1	16511
1	16512
1	16542
1	16605
1	16661
1	16680
1	16702
1	16720
1	16728
1	16746
1	16757
1	16758
1	16854
1	16860
1	16918
1	16951
1	16961
1	16968
1	16975
1	16984
1	16991
1	16994
1	17001
1	17027
1	17092
1	17096
1	17106
1	17133
1	17148
1	17176
1	17210
1	17222
1	17230
1	17303
1	17327
1	17429
1	17431
1	17453
1	17455
1	17463
1	17512
1	17572
1	17575
1	17642
1	17655
1	17656
1	17709
1	17721
1	17724
1	17740
1	17751
1	17753
1	17763
1	17782
1	17795
1	17821
1	17845
1	17900
1	17973
1	17997
1	18037
1	18064
1	18074
1	18088
1	18186
1	18197
1	18223
1	18275
1	18277
1	18291
1	18295
1	18382
1	18409
1	18447
1	18466
1	18472
1	18483
1	18493
1	18500
1	18514
1	18556
1	18575
1	18598
1	18609
1	18613
1	18649
1	18683
1	18689
1	18747
1	18749
1	18784
1	18803
1	18842
1	18857
1	18866
1	18882
1	18948
1	18950
1	19072
1	19075
1	19080
1	19121
1	19152
1	19171
1	19183
1	19212
1	19231
1	19232
1	19240
1	19312
1	19338
1	19341
1	19346
1	19408
1	19434
1	19452
1	19460
1	19470
1	19563
1	19591
1	19628
1	19676
1	19682
1	19683
1	19691
1	19695
1	19699
1	19702
1	19725
1	19750
1	19767
1	19780
1	19813
1	19836
1	19927
1	19944
1	20051
1	20077
1	20176
1	20200
1	20228
1	20232
1	20252
1	20276
1	20277
1	20279
2	16243
4	350
4	3965
4	5198
4	5727
4	5740
4	6235
4	8291
4	9341
4	10714
4	10932
4	11362
4	12408
4	15615
4	16243
4	16293
4	16539
4	18284
4	18451
4	19808
5	61
5	272
5	426
5	427
5	834
5	950
5	1056
5	1063
5	1179
5	1541
5	2131
5	2389
5	3360
5	3811
5	3828
5	4350
5	4549
5	4978
5	5833
5	6642
5	6740
5	6997
5	8741
5	9419
5	9515
5	10027
5	10449
5	10615
5	10712
5	11501
5	11683
5	11887
5	11930
5	11964
5	12026
5	12427
5	12980
5	13020
5	13942
5	14005
5	14207
5	14268
5	14498
5	14606
5	15358
5	15456
5	15493
5	15548
5	16157
5	16243
5	16265
5	16323
5	16518
5	16714
5	17897
5	18515
5	18875
5	20219
6	332
6	368
6	460
6	546
6	589
6	652
6	1137
6	1167
6	1304
6	1793
6	1842
6	2131
6	2629
6	2772
6	2803
6	2836
6	2915
6	2944
6	3135
6	3277
6	3639
6	3784
6	3794
6	3795
6	4652
6	4711
6	4911
6	4980
6	5123
6	5198
6	5727
6	5740
6	5840
6	6273
6	6444
6	6463
6	6722
6	6740
6	6926
6	6989
6	7351
6	7612
6	7690
6	7840
6	7855
6	8291
6	8473
6	8895
6	9051
6	9320
6	9676
6	9741
6	10002
6	10484
6	10924
6	10932
6	11098
6	11240
6	11598
6	11692
6	12130
6	12201
6	12631
6	12753
6	12800
6	12850
6	12894
6	13731
6	13740
6	13998
6	14156
6	14317
6	14369
6	14550
6	14687
6	14693
6	14829
6	15533
6	15676
6	15850
6	16243
6	16450
6	16485
6	16776
6	17160
6	17435
6	17523
6	18014
6	18048
6	18131
6	18480
6	18561
6	18764
6	19031
6	19382
6	19588
6	19626
6	19753
6	19769
6	19794
6	19808
6	19817
7	3
7	39
7	60
7	66
7	122
7	129
7	133
7	145
7	158
7	159
7	160
7	161
7	170
7	173
7	185
7	215
7	219
7	220
7	257
7	265
7	268
7	282
7	288
7	297
7	301
7	309
7	323
7	324
7	354
7	368
7	372
7	396
7	430
7	432
7	445
7	452
7	458
7	474
7	496
7	500
7	513
7	536
7	548
7	553
7	562
7	571
7	576
7	609
7	613
7	637
7	652
7	667
7	674
7	734
7	736
7	763
7	768
7	773
7	779
7	787
7	791
7	793
7	800
7	820
7	823
7	829
7	849
7	858
7	869
7	879
7	894
7	900
7	902
7	904
7	917
7	929
7	953
7	962
7	977
7	990
7	1021
7	1024
7	1044
7	1056
7	1063
7	1076
7	1092
7	1097
7	1137
7	1146
7	1147
7	1167
7	1189
7	1246
7	1250
7	1251
7	1274
7	1276
7	1281
7	1295
7	1304
7	1306
7	1319
7	1333
7	1407
7	1419
7	1431
7	1453
7	1462
7	1485
7	1486
7	1489
7	1490
7	1493
7	1503
7	1508
7	1519
7	1541
7	1542
7	1559
7	1565
7	1569
7	1582
7	1617
7	1624
7	1626
7	1641
7	1642
7	1643
7	1648
7	1660
7	1662
7	1668
7	1757
7	1769
7	1791
7	1793
7	1802
7	1804
7	1815
7	1831
7	1834
7	1842
7	1844
7	1845
7	1901
7	1911
7	1915
7	1927
7	1939
7	1959
7	1967
7	1971
7	2009
7	2015
7	2019
7	2020
7	2068
7	2085
7	2099
7	2102
7	2112
7	2114
7	2115
7	2117
7	2151
7	2152
7	2163
7	2177
7	2187
7	2192
7	2219
7	2229
7	2230
7	2262
7	2263
7	2272
7	2273
7	2277
7	2282
7	2287
7	2289
7	2296
7	2299
7	2316
7	2338
7	2342
7	2350
7	2363
7	2394
7	2412
7	2469
7	2524
7	2536
7	2539
7	2543
7	2544
7	2550
7	2557
7	2564
7	2571
7	2580
7	2593
7	2600
7	2604
7	2607
7	2611
7	2618
7	2629
7	2634
7	2639
7	2645
7	2646
7	2659
7	2669
7	2675
7	2705
7	2707
7	2711
7	2719
7	2726
7	2731
7	2739
7	2753
7	2755
7	2772
7	2792
7	2797
7	2808
7	2836
7	2857
7	2860
7	2886
7	2891
7	2894
7	2902
7	2915
7	2924
7	2928
7	2942
7	2945
7	2946
7	2954
7	2968
7	2982
7	2992
7	3007
7	3013
7	3032
7	3056
7	3094
7	3103
7	3111
7	3135
7	3179
7	3182
7	3195
7	3202
7	3206
7	3215
7	3234
7	3240
7	3246
7	3277
7	3279
7	3283
7	3287
7	3297
7	3301
7	3309
7	3326
7	3345
7	3375
7	3385
7	3402
7	3411
7	3430
7	3431
7	3435
7	3437
7	3439
7	3452
7	3457
7	3466
7	3469
7	3481
7	3488
7	3499
7	3541
7	3550
7	3568
7	3576
7	3579
7	3593
7	3610
7	3618
7	3626
7	3639
7	3666
7	3669
7	3701
7	3702
7	3709
7	3744
7	3745
7	3747
7	3763
7	3774
7	3795
7	3823
7	3830
7	3855
7	3883
7	3885
7	3901
7	3903
7	3911
7	3916
7	3925
7	3927
7	3955
7	3963
7	4004
7	4007
7	4012
7	4027
7	4043
7	4083
7	4084
7	4112
7	4136
7	4164
7	4182
7	4203
7	4204
7	4209
7	4210
7	4213
7	4224
7	4233
7	4246
7	4248
7	4249
7	4253
7	4292
7	4307
7	4317
7	4321
7	4344
7	4346
7	4348
7	4368
7	4373
7	4405
7	4410
7	4423
7	4429
7	4442
7	4446
7	4451
7	4466
7	4486
7	4504
7	4512
7	4529
7	4560
7	4567
7	4569
7	4570
7	4595
7	4596
7	4636
7	4654
7	4667
7	4669
7	4671
7	4679
7	4681
7	4682
7	4685
7	4687
7	4696
7	4711
7	4728
7	4762
7	4767
7	4801
7	4815
7	4816
7	4828
7	4841
7	4856
7	4868
7	4878
7	4905
7	4908
7	4914
7	4919
7	4927
7	4932
7	4937
7	4948
7	4952
7	4953
7	4959
7	4979
7	4980
7	4987
7	4999
7	5001
7	5011
7	5030
7	5034
7	5051
7	5053
7	5072
7	5073
7	5076
7	5083
7	5084
7	5089
7	5108
7	5111
7	5122
7	5131
7	5152
7	5170
7	5182
7	5198
7	5200
7	5238
7	5249
7	5251
7	5254
7	5262
7	5263
7	5265
7	5269
7	5286
7	5292
7	5313
7	5314
7	5356
7	5358
7	5408
7	5425
7	5440
7	5450
7	5488
7	5501
7	5547
7	5550
7	5554
7	5567
7	5590
7	5602
7	5604
7	5623
7	5625
7	5631
7	5641
7	5642
7	5680
7	5683
7	5690
7	5691
7	5715
7	5731
7	5742
7	5757
7	5763
7	5764
7	5766
7	5785
7	5789
7	5800
7	5805
7	5827
7	5834
7	5840
7	5845
7	5851
7	5867
7	5869
7	5881
7	5882
7	5903
7	5913
7	5919
7	5923
7	5930
7	5932
7	5958
7	5968
7	5971
7	5976
7	5979
7	5994
7	6014
7	6027
7	6043
7	6055
7	6065
7	6099
7	6105
7	6118
7	6137
7	6143
7	6156
7	6158
7	6175
7	6181
7	6195
7	6232
7	6237
7	6238
7	6247
7	6265
7	6276
7	6283
7	6288
7	6306
7	6310
7	6326
7	6329
7	6351
7	6353
7	6354
7	6359
7	6381
7	6420
7	6426
7	6438
7	6444
7	6446
7	6448
7	6449
7	6450
7	6459
7	6463
7	6480
7	6489
7	6491
7	6499
7	6517
7	6520
7	6522
7	6540
7	6570
7	6575
7	6586
7	6591
7	6597
7	6608
7	6624
7	6649
7	6686
7	6701
7	6705
7	6706
7	6707
7	6714
7	6722
7	6731
7	6732
7	6733
7	6734
7	6740
7	6750
7	6751
7	6760
7	6764
7	6778
7	6787
7	6792
7	6793
7	6800
7	6811
7	6827
7	6838
7	6840
7	6843
7	6879
7	6889
7	6895
7	6915
7	6917
7	6918
7	6919
7	6940
7	6969
7	6975
7	6992
7	7013
7	7033
7	7056
7	7104
7	7133
7	7140
7	7149
7	7177
7	7194
7	7203
7	7222
7	7245
7	7247
7	7253
7	7273
7	7275
7	7286
7	7293
7	7302
7	7304
7	7341
7	7350
7	7384
7	7400
7	7404
7	7407
7	7437
7	7458
7	7468
7	7488
7	7490
7	7500
7	7503
7	7504
7	7505
7	7506
7	7516
7	7527
7	7553
7	7560
7	7597
7	7613
7	7621
7	7624
7	7630
7	7651
7	7673
7	7674
7	7684
7	7701
7	7715
7	7718
7	7743
7	7770
7	7788
7	7798
7	7808
7	7818
7	7823
7	7829
7	7856
7	7883
7	7887
7	7895
7	7925
7	7930
7	7950
7	7977
7	7992
7	8027
7	8034
7	8044
7	8051
7	8056
7	8067
7	8068
7	8075
7	8078
7	8093
7	8111
7	8114
7	8140
7	8142
7	8144
7	8151
7	8161
7	8169
7	8173
7	8180
7	8225
7	8265
7	8271
7	8275
7	8299
7	8318
7	8348
7	8353
7	8356
7	8361
7	8390
7	8443
7	8450
7	8453
7	8500
7	8511
7	8521
7	8535
7	8564
7	8588
7	8608
7	8637
7	8665
7	8666
7	8677
7	8686
7	8732
7	8733
7	8738
7	8741
7	8744
7	8773
7	8777
7	8810
7	8815
7	8817
7	8818
7	8827
7	8854
7	8860
7	8862
7	8866
7	8875
7	8886
7	8896
7	8897
7	8921
7	8934
7	8956
7	8983
7	9023
7	9026
7	9036
7	9048
7	9051
7	9055
7	9066
7	9075
7	9121
7	9126
7	9141
7	9205
7	9217
7	9243
7	9247
7	9248
7	9259
7	9265
7	9269
7	9271
7	9293
7	9297
7	9300
7	9309
7	9322
7	9340
7	9346
7	9352
7	9356
7	9376
7	9382
7	9389
7	9408
7	9430
7	9433
7	9440
7	9445
7	9446
7	9450
7	9461
7	9479
7	9489
7	9500
7	9502
7	9527
7	9538
7	9542
7	9545
7	9548
7	9552
7	9579
7	9582
7	9595
7	9601
7	9615
7	9640
7	9650
7	9651
7	9673
7	9677
7	9679
7	9685
7	9711
7	9717
7	9718
7	9721
7	9722
7	9726
7	9732
7	9748
7	9752
7	9762
7	9771
7	9774
7	9776
7	9805
7	9818
7	9828
7	9839
7	9880
7	9887
7	9888
7	9893
7	9911
7	9927
7	9936
7	9939
7	9957
7	9959
7	9965
7	9972
7	9991
7	10015
7	10032
7	10035
7	10039
7	10045
7	10049
7	10052
7	10070
7	10087
7	10100
7	10107
7	10117
7	10132
7	10158
7	10166
7	10183
7	10254
7	10255
7	10262
7	10284
7	10319
7	10325
7	10333
7	10338
7	10363
7	10370
7	10375
7	10386
7	10388
7	10401
7	10405
7	10431
7	10441
7	10449
7	10477
7	10500
7	10509
7	10513
7	10525
7	10526
7	10547
7	10549
7	10556
7	10566
7	10575
7	10584
7	10599
7	10604
7	10608
7	10610
7	10615
7	10628
7	10637
7	10638
7	10639
7	10644
7	10655
7	10674
7	10694
7	10696
7	10708
7	10711
7	10712
7	10733
7	10749
7	10759
7	10764
7	10788
7	10789
7	10795
7	10821
7	10825
7	10855
7	10862
7	10890
7	10909
7	10924
7	10945
7	10946
7	10952
7	10954
7	10955
7	10977
7	10983
7	10988
7	10990
7	10997
7	10999
7	11015
7	11039
7	11041
7	11043
7	11048
7	11053
7	11066
7	11081
7	11090
7	11100
7	11109
7	11119
7	11138
7	11145
7	11153
7	11172
7	11184
7	11189
7	11193
7	11201
7	11204
7	11207
7	11208
7	11211
7	11213
7	11238
7	11240
7	11251
7	11257
7	11286
7	11289
7	11297
7	11299
7	11318
7	11335
7	11348
7	11373
7	11374
7	11415
7	11420
7	11423
7	11446
7	11472
7	11483
7	11506
7	11517
7	11524
7	11526
7	11581
7	11585
7	11598
7	11613
7	11625
7	11652
7	11654
7	11675
7	11683
7	11691
7	11724
7	11729
7	11752
7	11770
7	11785
7	11798
7	11819
7	11823
7	11844
7	11850
7	11857
7	11863
7	11867
7	11872
7	11889
7	11890
7	11892
7	11905
7	11943
7	11959
7	11964
7	11976
7	12002
7	12012
7	12025
7	12026
7	12027
7	12030
7	12042
7	12049
7	12052
7	12059
7	12076
[truncated: 998,000+ more rows]
