# Supplementary material for: Prediction of lncRNA functions using deep neural networks based on multiple networks
Source: BMC Genomics. 2023 Nov 9;23(Suppl 6):865. doi: 10.1186/s12864-023-09578-w (PMC10636874; doi:10.1186/s12864-023-09578-w)
Supplement: Supplementary file 7 — Additional file 7. The miRNA ID list. [file 12864_2023_9578_MOESM7_ESM.txt]

1	hsa-let-7a-3p
2	hsa-let-7a-5p
3	hsa-let-7b-3p
4	hsa-let-7b-5p
5	hsa-let-7c-3p
6	hsa-let-7c-5p
7	hsa-let-7d-3p
8	hsa-let-7d-5p
9	hsa-let-7e-3p
10	hsa-let-7e-5p
11	hsa-let-7f-1-3p
12	hsa-let-7f-2-3p
13	hsa-let-7f-5p
14	hsa-let-7g-3p
15	hsa-let-7g-5p
16	hsa-let-7i-5p
17	hsa-miR-1-3p
18	hsa-miR-1-5p
19	hsa-miR-100-5p
20	hsa-miR-101-3p
21	hsa-miR-101-5p
22	hsa-miR-103a-2-5p
23	hsa-miR-103a-3p
24	hsa-miR-105-5p
25	hsa-miR-106a-5p
26	hsa-miR-106b-3p
27	hsa-miR-106b-5p
28	hsa-miR-107
29	hsa-miR-10a-3p
30	hsa-miR-10a-5p
31	hsa-miR-10b-3p
32	hsa-miR-10b-5p
33	hsa-miR-1180-3p
34	hsa-miR-122-5p
35	hsa-miR-1224-3p
36	hsa-miR-1224-5p
37	hsa-miR-1225-3p
38	hsa-miR-1225-5p
39	hsa-miR-1226-3p
40	hsa-miR-1226-5p
41	hsa-miR-1227-3p
42	hsa-miR-1228-3p
43	hsa-miR-1229-3p
44	hsa-miR-1236-3p
45	hsa-miR-1237-3p
46	hsa-miR-124-3p
47	hsa-miR-1245a
48	hsa-miR-1247-5p
49	hsa-miR-1249-3p
50	hsa-miR-1250-5p
51	hsa-miR-1254
52	hsa-miR-1256
53	hsa-miR-1258
54	hsa-miR-125a-3p
55	hsa-miR-125a-5p
56	hsa-miR-125b-2-3p
57	hsa-miR-125b-5p
58	hsa-miR-126-3p
59	hsa-miR-126-5p
60	hsa-miR-1260a
61	hsa-miR-1260b
62	hsa-miR-1262
63	hsa-miR-1268a
64	hsa-miR-127-3p
65	hsa-miR-1270
66	hsa-miR-1271-5p
67	hsa-miR-1273h-3p
68	hsa-miR-1276
69	hsa-miR-128-3p
70	hsa-miR-1284
71	hsa-miR-1285-3p
72	hsa-miR-1287-5p
73	hsa-miR-129-1-3p
74	hsa-miR-129-2-3p
75	hsa-miR-129-5p
76	hsa-miR-1290
77	hsa-miR-1292-5p
78	hsa-miR-1293
79	hsa-miR-1295a
80	hsa-miR-1296-5p
81	hsa-miR-1297
82	hsa-miR-1301-3p
83	hsa-miR-1303
84	hsa-miR-1304-5p
85	hsa-miR-1306-5p
86	hsa-miR-1307-3p
87	hsa-miR-1307-5p
88	hsa-miR-130a-3p
89	hsa-miR-130b-3p
90	hsa-miR-130b-5p
91	hsa-miR-132-3p
92	hsa-miR-132-5p
93	hsa-miR-133a-3p
94	hsa-miR-133b
95	hsa-miR-134-5p
96	hsa-miR-135a-5p
97	hsa-miR-135b-5p
98	hsa-miR-136-3p
99	hsa-miR-136-5p
100	hsa-miR-137
101	hsa-miR-138-5p
102	hsa-miR-139-3p
103	hsa-miR-139-5p
104	hsa-miR-140-3p
105	hsa-miR-140-5p
106	hsa-miR-141-3p
107	hsa-miR-142-3p
108	hsa-miR-142-5p
109	hsa-miR-143-3p
110	hsa-miR-144-3p
111	hsa-miR-144-5p
112	hsa-miR-145-3p
113	hsa-miR-145-5p
114	hsa-miR-1468-5p
115	hsa-miR-146a-3p
116	hsa-miR-146a-5p
117	hsa-miR-146b-3p
118	hsa-miR-146b-5p
119	hsa-miR-147a
120	hsa-miR-147b
121	hsa-miR-148a-3p
122	hsa-miR-148a-5p
123	hsa-miR-148b-3p
124	hsa-miR-148b-5p
125	hsa-miR-149-3p
126	hsa-miR-149-5p
127	hsa-miR-150-3p
128	hsa-miR-150-5p
129	hsa-miR-151a-3p
130	hsa-miR-151a-5p
131	hsa-miR-151b
132	hsa-miR-152-3p
133	hsa-miR-153-3p
134	hsa-miR-154-5p
135	hsa-miR-155-3p
136	hsa-miR-155-5p
137	hsa-miR-15a-3p
138	hsa-miR-15a-5p
139	hsa-miR-15b-3p
140	hsa-miR-15b-5p
141	hsa-miR-16-1-3p
142	hsa-miR-16-2-3p
143	hsa-miR-16-5p
144	hsa-miR-17-3p
145	hsa-miR-17-5p
146	hsa-miR-181a-2-3p
147	hsa-miR-181a-3p
148	hsa-miR-181a-5p
149	hsa-miR-181b-3p
150	hsa-miR-181b-5p
151	hsa-miR-181c-3p
152	hsa-miR-181c-5p
153	hsa-miR-181d-5p
154	hsa-miR-182-3p
155	hsa-miR-182-5p
156	hsa-miR-1825
157	hsa-miR-183-3p
158	hsa-miR-183-5p
159	hsa-miR-184
160	hsa-miR-185-3p
161	hsa-miR-185-5p
162	hsa-miR-186-3p
163	hsa-miR-186-5p
164	hsa-miR-187-3p
165	hsa-miR-188-3p
166	hsa-miR-188-5p
167	hsa-miR-18a-3p
168	hsa-miR-18a-5p
169	hsa-miR-18b-5p
170	hsa-miR-1908-5p
171	hsa-miR-1909-3p
172	hsa-miR-1909-5p
173	hsa-miR-190a-5p
174	hsa-miR-191-3p
175	hsa-miR-191-5p
176	hsa-miR-1910-5p
177	hsa-miR-1913
178	hsa-miR-1914-3p
179	hsa-miR-1914-5p
180	hsa-miR-1915-3p
181	hsa-miR-1915-5p
182	hsa-miR-192-5p
183	hsa-miR-193a-3p
184	hsa-miR-193a-5p
185	hsa-miR-193b-3p
186	hsa-miR-193b-5p
187	hsa-miR-194-5p
188	hsa-miR-195-5p
189	hsa-miR-196a-3p
190	hsa-miR-196a-5p
191	hsa-miR-196b-3p
192	hsa-miR-196b-5p
193	hsa-miR-197-3p
194	hsa-miR-198
195	hsa-miR-199a-3p
196	hsa-miR-199a-5p
197	hsa-miR-199b-5p
198	hsa-miR-19a-3p
199	hsa-miR-19b-1-5p
200	hsa-miR-19b-3p
201	hsa-miR-200a-3p
202	hsa-miR-200b-3p
203	hsa-miR-200c-3p
204	hsa-miR-200c-5p
205	hsa-miR-202-3p
206	hsa-miR-203a-3p
207	hsa-miR-204-5p
208	hsa-miR-205-5p
209	hsa-miR-206
210	hsa-miR-208a-3p
211	hsa-miR-208b-3p
212	hsa-miR-20a-3p
213	hsa-miR-20a-5p
214	hsa-miR-20b-5p
215	hsa-miR-21-3p
216	hsa-miR-21-5p
217	hsa-miR-210-3p
218	hsa-miR-211-5p
219	hsa-miR-2110
220	hsa-miR-2116-3p
221	hsa-miR-212-3p
222	hsa-miR-214-3p
223	hsa-miR-214-5p
224	hsa-miR-215-5p
225	hsa-miR-216a-5p
226	hsa-miR-216b-5p
227	hsa-miR-217
228	hsa-miR-218-1-3p
229	hsa-miR-218-5p
230	hsa-miR-219a-5p
231	hsa-miR-22-3p
232	hsa-miR-22-5p
233	hsa-miR-221-3p
234	hsa-miR-221-5p
235	hsa-miR-222-3p
236	hsa-miR-223-3p
237	hsa-miR-223-5p
238	hsa-miR-224-5p
239	hsa-miR-2355-5p
240	hsa-miR-23a-3p
241	hsa-miR-23a-5p
242	hsa-miR-23b-3p
243	hsa-miR-23b-5p
244	hsa-miR-24-1-5p
245	hsa-miR-24-2-5p
246	hsa-miR-24-3p
247	hsa-miR-25-3p
248	hsa-miR-25-5p
249	hsa-miR-26a-2-3p
250	hsa-miR-26a-5p
251	hsa-miR-26b-3p
252	hsa-miR-26b-5p
253	hsa-miR-27a-3p
254	hsa-miR-27b-3p
255	hsa-miR-27b-5p
256	hsa-miR-28-3p
257	hsa-miR-28-5p
258	hsa-miR-296-3p
259	hsa-miR-296-5p
260	hsa-miR-297
261	hsa-miR-298
262	hsa-miR-299-3p
263	hsa-miR-299-5p
264	hsa-miR-29a-3p
265	hsa-miR-29b-2-5p
266	hsa-miR-29b-3p
267	hsa-miR-29c-3p
268	hsa-miR-29c-5p
269	hsa-miR-301a-3p
270	hsa-miR-301b-3p
271	hsa-miR-302a-3p
272	hsa-miR-302b-3p
273	hsa-miR-302c-3p
274	hsa-miR-302d-3p
275	hsa-miR-3065-3p
276	hsa-miR-3065-5p
277	hsa-miR-30a-3p
278	hsa-miR-30a-5p
279	hsa-miR-30b-3p
280	hsa-miR-30b-5p
281	hsa-miR-30c-1-3p
282	hsa-miR-30c-2-3p
283	hsa-miR-30c-5p
284	hsa-miR-30d-3p
285	hsa-miR-30d-5p
286	hsa-miR-30e-3p
287	hsa-miR-30e-5p
288	hsa-miR-31-3p
289	hsa-miR-31-5p
290	hsa-miR-3117-3p
291	hsa-miR-3127-5p
292	hsa-miR-3131
293	hsa-miR-3140-3p
294	hsa-miR-3144-3p
295	hsa-miR-3157-5p
296	hsa-miR-3158-3p
297	hsa-miR-3173-5p
298	hsa-miR-3176
299	hsa-miR-3177-3p
300	hsa-miR-3181
301	hsa-miR-3187-3p
302	hsa-miR-3188
303	hsa-miR-3196
304	hsa-miR-3198
305	hsa-miR-32-3p
306	hsa-miR-32-5p
307	hsa-miR-3200-3p
308	hsa-miR-320a
309	hsa-miR-320b
310	hsa-miR-320c
311	hsa-miR-320d
312	hsa-miR-320e
313	hsa-miR-323a-3p
314	hsa-miR-323b-3p
315	hsa-miR-324-3p
316	hsa-miR-324-5p
317	hsa-miR-326
318	hsa-miR-328-3p
319	hsa-miR-329-3p
320	hsa-miR-330-3p
321	hsa-miR-330-5p
322	hsa-miR-331-3p
323	hsa-miR-331-5p
324	hsa-miR-335-3p
325	hsa-miR-335-5p
326	hsa-miR-337-3p
327	hsa-miR-338-3p
328	hsa-miR-338-5p
329	hsa-miR-339-3p
330	hsa-miR-339-5p
331	hsa-miR-33a-3p
332	hsa-miR-33a-5p
333	hsa-miR-33b-5p
334	hsa-miR-340-3p
335	hsa-miR-340-5p
336	hsa-miR-342-3p
337	hsa-miR-342-5p
338	hsa-miR-345-5p
339	hsa-miR-346
340	hsa-miR-34a-3p
341	hsa-miR-34a-5p
342	hsa-miR-34b-3p
343	hsa-miR-34b-5p
344	hsa-miR-34c-5p
345	hsa-miR-3605-3p
346	hsa-miR-361-3p
347	hsa-miR-361-5p
348	hsa-miR-3615
349	hsa-miR-3619-5p
350	hsa-miR-362-3p
351	hsa-miR-362-5p
352	hsa-miR-3620-3p
353	hsa-miR-3622a-3p
354	hsa-miR-363-3p
355	hsa-miR-3648
356	hsa-miR-365a-3p
357	hsa-miR-365a-5p
358	hsa-miR-3663-3p
359	hsa-miR-3679-3p
360	hsa-miR-3687
361	hsa-miR-369-5p
362	hsa-miR-3691-5p
363	hsa-miR-370-3p
364	hsa-miR-372-3p
365	hsa-miR-373-3p
366	hsa-miR-374a-3p
367	hsa-miR-374a-5p
368	hsa-miR-374b-5p
369	hsa-miR-375
370	hsa-miR-376a-3p
371	hsa-miR-376a-5p
372	hsa-miR-376b-3p
373	hsa-miR-376c-3p
374	hsa-miR-377-3p
375	hsa-miR-378a-3p
376	hsa-miR-378a-5p
377	hsa-miR-378c
378	hsa-miR-379-5p
379	hsa-miR-380-5p
380	hsa-miR-381-3p
381	hsa-miR-383-5p
382	hsa-miR-384
383	hsa-miR-3909
384	hsa-miR-3928-3p
385	hsa-miR-3929
386	hsa-miR-3934-5p
387	hsa-miR-3943
388	hsa-miR-409-3p
389	hsa-miR-410-3p
390	hsa-miR-411-5p
391	hsa-miR-412-3p
392	hsa-miR-421
393	hsa-miR-422a
394	hsa-miR-423-3p
395	hsa-miR-423-5p
396	hsa-miR-424-3p
397	hsa-miR-424-5p
398	hsa-miR-425-3p
399	hsa-miR-425-5p
400	hsa-miR-4284
401	hsa-miR-4286
402	hsa-miR-429
403	hsa-miR-431-5p
404	hsa-miR-432-5p
405	hsa-miR-4323
406	hsa-miR-4324
407	hsa-miR-4326
408	hsa-miR-433-3p
409	hsa-miR-4433b-5p
410	hsa-miR-4446-3p
411	hsa-miR-448
412	hsa-miR-449a
413	hsa-miR-449b-5p
414	hsa-miR-449c-3p
415	hsa-miR-449c-5p
416	hsa-miR-4508
417	hsa-miR-450a-1-3p
418	hsa-miR-450a-5p
419	hsa-miR-450b-5p
420	hsa-miR-451a
421	hsa-miR-454-3p
422	hsa-miR-454-5p
423	hsa-miR-455-3p
424	hsa-miR-455-5p
425	hsa-miR-4632-3p
426	hsa-miR-4732-3p
427	hsa-miR-4732-5p
428	hsa-miR-483-3p
429	hsa-miR-483-5p
430	hsa-miR-484
431	hsa-miR-485-3p
432	hsa-miR-485-5p
433	hsa-miR-486-3p
434	hsa-miR-486-5p
435	hsa-miR-487b-3p
436	hsa-miR-488-3p
437	hsa-miR-488-5p
438	hsa-miR-489-3p
439	hsa-miR-490-3p
440	hsa-miR-491-5p
441	hsa-miR-492
442	hsa-miR-493-5p
443	hsa-miR-494-3p
444	hsa-miR-495-3p
445	hsa-miR-497-5p
446	hsa-miR-498
447	hsa-miR-499a-3p
448	hsa-miR-499a-5p
449	hsa-miR-500a-3p
450	hsa-miR-500a-5p
451	hsa-miR-501-3p
452	hsa-miR-501-5p
453	hsa-miR-5010-5p
454	hsa-miR-502-3p
455	hsa-miR-502-5p
456	hsa-miR-503-5p
457	hsa-miR-504-5p
458	hsa-miR-505-3p
459	hsa-miR-505-5p
460	hsa-miR-506-3p
461	hsa-miR-509-3p
462	hsa-miR-510-5p
463	hsa-miR-511-5p
464	hsa-miR-512-3p
465	hsa-miR-512-5p
466	hsa-miR-513a-3p
467	hsa-miR-513a-5p
468	hsa-miR-514a-3p
469	hsa-miR-515-3p
470	hsa-miR-516a-3p
471	hsa-miR-516a-5p
472	hsa-miR-5189-5p
473	hsa-miR-518a-3p
474	hsa-miR-518a-5p
475	hsa-miR-518b
476	hsa-miR-518c-3p
477	hsa-miR-518c-5p
478	hsa-miR-518d-3p
479	hsa-miR-518d-5p
480	hsa-miR-518e-3p
481	hsa-miR-518f-3p
482	hsa-miR-518f-5p
483	hsa-miR-519a-3p
484	hsa-miR-519b-3p
485	hsa-miR-519c-3p
486	hsa-miR-519d-3p
487	hsa-miR-519e-3p
488	hsa-miR-520a-3p
489	hsa-miR-520b
490	hsa-miR-520c-3p
491	hsa-miR-520e
492	hsa-miR-520g-3p
493	hsa-miR-520h
494	hsa-miR-521
495	hsa-miR-522-3p
496	hsa-miR-522-5p
497	hsa-miR-524-5p
498	hsa-miR-532-3p
499	hsa-miR-532-5p
500	hsa-miR-542-3p
501	hsa-miR-542-5p
502	hsa-miR-543
503	hsa-miR-545-3p
504	hsa-miR-548a-3p
505	hsa-miR-548aa
506	hsa-miR-548b-3p
507	hsa-miR-548c-3p
508	hsa-miR-548d-3p
509	hsa-miR-548d-5p
510	hsa-miR-548h-5p
511	hsa-miR-548j-5p
512	hsa-miR-548o-3p
513	hsa-miR-548q
514	hsa-miR-548v
515	hsa-miR-550a-3p
516	hsa-miR-550a-5p
517	hsa-miR-551b-3p
518	hsa-miR-559
519	hsa-miR-562
520	hsa-miR-569
521	hsa-miR-572
522	hsa-miR-574-3p
523	hsa-miR-574-5p
524	hsa-miR-576-5p
525	hsa-miR-577
526	hsa-miR-5787
527	hsa-miR-582-5p
528	hsa-miR-584-5p
529	hsa-miR-589-3p
530	hsa-miR-589-5p
531	hsa-miR-590-3p
532	hsa-miR-590-5p
533	hsa-miR-595
534	hsa-miR-596
535	hsa-miR-597-5p
536	hsa-miR-598-3p
537	hsa-miR-603
538	hsa-miR-605-5p
539	hsa-miR-608
540	hsa-miR-6087
541	hsa-miR-610
542	hsa-miR-612
543	hsa-miR-613
544	hsa-miR-615-3p
545	hsa-miR-615-5p
546	hsa-miR-616-3p
547	hsa-miR-616-5p
548	hsa-miR-617
549	hsa-miR-618
550	hsa-miR-620
551	hsa-miR-622
552	hsa-miR-624-3p
553	hsa-miR-624-5p
554	hsa-miR-625-3p
555	hsa-miR-625-5p
556	hsa-miR-626
557	hsa-miR-628-3p
558	hsa-miR-628-5p
559	hsa-miR-629-3p
560	hsa-miR-629-5p
561	hsa-miR-630
562	hsa-miR-631
563	hsa-miR-632
564	hsa-miR-633
565	hsa-miR-636
566	hsa-miR-637
567	hsa-miR-638
568	hsa-miR-639
569	hsa-miR-640
570	hsa-miR-641
571	hsa-miR-642a-5p
572	hsa-miR-644a
573	hsa-miR-650
574	hsa-miR-6511a-3p
575	hsa-miR-6511b-3p
576	hsa-miR-652-3p
577	hsa-miR-654-3p
578	hsa-miR-657
579	hsa-miR-659-3p
580	hsa-miR-660-5p
581	hsa-miR-661
582	hsa-miR-662
583	hsa-miR-663a
584	hsa-miR-664a-3p
585	hsa-miR-665
586	hsa-miR-671-3p
587	hsa-miR-671-5p
588	hsa-miR-675-5p
589	hsa-miR-7-1-3p
590	hsa-miR-7-5p
591	hsa-miR-708-3p
592	hsa-miR-708-5p
593	hsa-miR-711
594	hsa-miR-744-3p
595	hsa-miR-744-5p
596	hsa-miR-760
597	hsa-miR-762
598	hsa-miR-765
599	hsa-miR-766-3p
600	hsa-miR-767-5p
601	hsa-miR-769-3p
602	hsa-miR-769-5p
603	hsa-miR-7706
604	hsa-miR-7849-3p
605	hsa-miR-802
606	hsa-miR-873-5p
607	hsa-miR-874-3p
608	hsa-miR-876-3p
609	hsa-miR-877-3p
610	hsa-miR-877-5p
611	hsa-miR-885-5p
612	hsa-miR-887-3p
613	hsa-miR-889-3p
614	hsa-miR-892b
615	hsa-miR-9-3p
616	hsa-miR-9-5p
617	hsa-miR-92a-1-5p
618	hsa-miR-92a-3p
619	hsa-miR-92b-3p
620	hsa-miR-92b-5p
621	hsa-miR-93-3p
622	hsa-miR-93-5p
623	hsa-miR-935
624	hsa-miR-937-3p
625	hsa-miR-939-5p
626	hsa-miR-940
627	hsa-miR-941
628	hsa-miR-942-5p
629	hsa-miR-943
630	hsa-miR-95-3p
631	hsa-miR-96-5p
632	hsa-miR-98-5p
633	hsa-miR-99a-3p
634	hsa-miR-99a-5p
635	hsa-miR-99b-3p
636	hsa-miR-99b-5p
637	hsa-mir-126
638	hsa-mir-181a-2
639	hsa-mir-214
640	hsa-mir-99b
641	miR-106
642	miR-17
643	miR-23
644	miR-91
645	mir-133b
646	mir-214
647	mir-223
