# Supplementary material for: Prediction of lncRNA functions using deep neural networks based on multiple networks
Source: BMC Genomics. 2023 Nov 9;23(Suppl 6):865. doi: 10.1186/s12864-023-09578-w (PMC10636874; doi:10.1186/s12864-023-09578-w)
Supplement: Supplementary file 8 — Additional file 8. The co-expression similarities of miRNAs. [file 12864_2023_9578_MOESM8_ESM.txt]

28	94
28	159
28	194
28	209
28	317
28	339
94	159
94	194
94	209
100	393
100	402
100	411
100	441
100	446
100	475
100	494
159	194
159	209
159	317
159	339
194	209
194	317
194	339
209	317
209	339
227	411
261	502
261	585
317	339
382	393
382	411
382	430
382	441
382	446
382	475
382	494
382	518
382	519
382	520
382	521
382	525
382	533
382	534
382	537
382	539
382	541
382	542
382	543
382	548
382	549
382	550
382	551
382	556
382	561
382	562
382	563
382	564
382	566
382	567
382	568
382	569
382	570
382	573
382	578
382	581
382	582
392	430
392	446
392	489
392	494
392	518
392	519
392	520
392	521
392	525
392	533
392	534
392	537
392	539
392	541
392	542
392	543
392	548
392	549
392	550
392	551
392	556
392	561
392	562
392	563
392	564
392	565
392	566
392	567
392	568
392	569
392	570
392	573
392	578
392	581
392	582
392	598
393	402
393	411
393	441
393	446
393	475
393	489
393	491
393	494
402	411
402	441
402	446
402	475
402	489
402	491
402	493
402	494
402	551
411	441
411	446
411	475
411	489
411	491
411	493
411	494
411	518
411	519
411	520
411	534
411	539
411	548
411	550
411	556
411	563
411	564
411	568
411	569
411	573
411	581
430	441
430	446
430	489
430	491
430	494
430	519
430	521
430	525
430	533
430	534
430	537
430	541
430	542
430	543
430	548
430	549
430	551
430	561
430	562
430	565
430	566
430	567
430	569
430	570
430	573
430	578
430	581
430	582
430	598
441	446
441	475
441	489
441	491
441	494
441	518
441	519
441	520
441	521
441	525
441	533
441	534
441	537
441	539
441	541
441	542
441	543
441	548
441	549
441	550
441	551
441	556
441	561
441	562
441	563
441	564
441	565
441	566
441	567
441	568
441	569
441	570
441	573
441	578
441	581
441	582
446	475
446	489
446	491
446	493
446	494
446	518
446	519
446	520
446	521
446	525
446	533
446	534
446	537
446	539
446	541
446	542
446	543
446	548
446	549
446	550
446	551
446	556
446	561
446	562
446	563
446	564
446	565
446	566
446	567
446	568
446	569
446	570
446	573
446	578
446	581
446	582
475	489
475	491
475	493
475	494
475	518
475	519
475	520
475	521
475	534
475	539
475	541
475	548
475	550
475	551
475	556
475	562
475	563
475	564
475	567
475	568
475	569
475	573
475	581
489	491
489	493
489	494
489	521
489	525
489	533
489	537
489	541
489	542
489	543
489	548
489	549
489	551
489	561
489	562
489	565
489	566
489	567
489	569
489	570
489	578
489	582
489	598
491	493
491	494
491	521
491	525
491	533
491	537
491	541
491	542
491	543
491	548
491	549
491	551
491	561
491	562
491	565
491	566
491	567
491	569
491	570
491	578
491	582
493	494
494	521
494	525
494	533
494	537
494	541
494	542
494	543
494	548
494	551
494	561
494	562
494	565
494	566
494	567
494	570
494	578
494	582
502	585
518	519
518	520
518	521
518	525
518	533
518	534
518	537
518	539
518	541
518	542
518	543
518	548
518	549
518	550
518	551
518	556
518	561
518	562
518	563
518	564
518	565
518	566
518	567
518	568
518	569
518	570
518	573
518	578
518	581
518	582
519	520
519	521
519	525
519	533
519	534
519	537
519	539
519	541
519	542
519	543
519	548
519	549
519	550
519	551
519	556
519	561
519	562
519	563
519	564
519	565
519	566
519	567
519	568
519	569
519	570
519	573
519	578
519	581
519	582
520	521
520	525
520	533
520	534
520	537
520	539
520	541
520	542
520	543
520	548
520	549
520	550
520	551
520	556
520	561
520	562
520	563
520	564
520	565
520	566
520	567
520	568
520	569
520	570
520	573
520	578
520	581
520	582
521	525
521	533
521	534
521	537
521	539
521	541
521	542
521	543
521	548
521	549
521	550
521	551
521	556
521	561
521	562
521	563
521	564
521	565
521	566
521	567
521	568
521	569
521	570
521	573
521	578
521	581
521	582
521	598
525	533
525	534
525	537
525	539
525	541
525	542
525	543
525	548
525	549
525	550
525	551
525	556
525	561
525	562
525	563
525	564
525	565
525	566
525	567
525	568
525	569
525	570
525	573
525	578
525	581
525	582
525	598
533	534
533	537
533	539
533	541
533	542
533	543
533	548
533	549
533	550
533	551
533	556
533	561
533	562
533	563
533	564
533	565
533	566
533	567
533	568
533	569
533	570
533	573
533	578
533	581
533	582
534	537
534	539
534	541
534	542
534	543
534	548
534	549
534	550
534	551
534	556
534	561
534	562
534	563
534	564
534	565
534	566
534	567
534	568
534	569
534	570
534	573
534	578
534	581
534	582
537	539
537	541
537	542
537	543
537	548
537	549
537	550
537	551
537	556
537	561
537	562
537	563
537	564
537	565
537	566
537	567
537	568
537	569
537	570
537	573
537	578
537	581
537	582
539	541
539	542
539	543
539	548
539	549
539	550
539	551
539	556
539	561
539	562
539	563
539	564
539	565
539	566
539	567
539	568
539	569
539	570
539	573
539	578
539	581
539	582
541	542
541	543
541	548
541	549
541	550
541	551
541	556
541	561
541	562
541	563
541	564
541	565
541	566
541	567
541	568
541	569
541	570
541	573
541	578
541	581
541	582
542	543
542	548
542	549
542	550
542	551
542	556
542	561
542	562
542	563
542	564
542	565
542	566
542	567
542	568
542	569
542	570
542	573
542	578
542	581
542	582
543	548
543	549
543	550
543	551
543	556
543	561
543	562
543	563
543	564
543	565
543	566
543	567
543	568
543	569
543	570
543	573
543	578
543	581
543	582
548	549
548	550
548	551
548	556
548	561
548	562
548	563
548	564
548	565
548	566
548	567
548	568
548	569
548	570
548	573
548	578
548	581
548	582
549	550
549	551
549	556
549	561
549	562
549	563
549	564
549	565
549	566
549	567
549	568
549	569
549	570
549	573
549	578
549	581
549	582
550	551
550	556
550	561
550	562
550	563
550	564
550	565
550	566
550	567
550	568
550	569
550	570
550	573
550	578
550	581
550	582
551	556
551	561
551	562
551	563
551	564
551	565
551	566
551	567
551	568
551	569
551	570
551	573
551	578
551	581
551	582
551	598
556	561
556	562
556	563
556	564
556	565
556	566
556	567
556	568
556	569
556	570
556	573
556	578
556	581
556	582
561	562
561	563
561	564
561	565
561	566
561	567
561	568
561	569
561	570
561	573
561	578
561	581
561	582
561	598
562	563
562	564
562	565
562	566
562	567
562	568
562	569
562	570
562	573
562	578
562	581
562	582
562	598
563	564
563	565
563	566
563	567
563	568
563	569
563	570
563	573
563	578
563	581
563	582
564	565
564	566
564	567
564	568
564	569
564	570
564	573
564	578
564	581
564	582
565	566
565	567
565	568
565	569
565	570
565	573
565	578
565	581
565	582
565	598
566	567
566	568
566	569
566	570
566	573
566	578
566	581
566	582
567	568
567	569
567	570
567	573
567	578
567	581
567	582
567	598
568	569
568	570
568	573
568	578
568	581
568	582
569	570
569	573
569	578
569	581
569	582
570	573
570	578
570	581
570	582
570	598
573	578
573	581
573	582
578	581
578	582
581	582
582	598
