# Supplementary material for: Prediction of lncRNA functions using deep neural networks based on multiple networks
Source: BMC Genomics. 2023 Nov 9;23(Suppl 6):865. doi: 10.1186/s12864-023-09578-w (PMC10636874; doi:10.1186/s12864-023-09578-w)
Supplement: Supplementary file 9 — Additional file 9. The miRNA-protein interactions. [file 12864_2023_9578_MOESM9_ESM.txt]

10622	631
281	253
158	413
448	121
158	362
281	82
158	291
158	207
751	84
7656	58
12180	213
631	89
158	33
4731	452
10230	171
10622	368
1832	240
158	182
10096	2
10230	238
10096	113
158	252
2330	583
158	592
10096	185
158	216
10622	576
281	631
10096	580
18548	352
7820	28
3896	285
10096	240
10622	203
17335	312
7656	185
4731	72
10096	55
4731	606
281	175
10230	597
158	567
4731	240
10096	610
3505	289
3896	254
10622	161
18548	307
13474	233
4731	368
4731	188
11477	17
3896	576
281	298
3896	15
8291	145
158	27
10622	99
10096	332
7656	216
9920	233
158	231
751	163
10230	233
10096	344
17521	266
10096	26
2337	84
7820	528
12180	278
158	261
10230	527
10096	545
281	27
10096	217
12180	638
281	622
10096	456
3896	369
10230	610
751	41
281	308
10230	77
7656	583
281	269
4233	253
281	231
4233	622
10230	235
4058	270
10096	197
10096	22
10096	257
281	86
158	401
158	238
7656	55
4731	344
281	421
10230	287
12968	348
8362	253
7656	544
3896	264
10096	88
10096	621
12180	89
4731	269
17335	610
281	219
281	397
281	583
10096	213
17335	239
158	292
17335	30
10230	267
281	16
3896	544
2337	163
4731	424
11236	148
12968	163
667	233
10096	159
10622	202
10096	411
10096	17
4058	88
10096	366
158	193
158	233
10622	347
10622	240
10622	622
10096	6
10230	278
12165	622
158	295
158	89
4731	113
10230	320
4731	163
10230	49
12968	41
158	527
281	341
10096	269
158	235
10096	315
10622	163
17335	565
17335	352
3896	8
10096	16
10622	287
6740	55
10230	285
158	341
4731	381
158	79
10230	581
17335	307
3109	216
158	287
10230	259
17508	198
10230	264
158	415
4731	421
281	28
10230	84
4731	82
10096	204
10096	21
18075	332
10096	367
17335	15
10096	163
3896	4
10096	622
3896	242
10622	341
10230	520
3896	58
10096	354
158	412
10230	348
12180	15
12180	155
158	267
8362	4
4731	307
158	322
158	278
463	64
281	155
10096	118
4731	367
10230	161
10096	48
19317	246
10230	206
158	544
158	571
10622	252
158	49
2330	155
281	88
751	394
158	320
281	10
158	445
158	339
10622	242
281	171
4731	88
70	253
12180	421
3896	287
158	159
12180	163
10622	55
4731	213
3896	456
281	55
10622	412
281	213
158	285
281	209
10230	119
10230	163
17521	264
10096	236
10096	394
158	259
12180	240
8362	2
10230	327
10230	202
10230	19
10096	10
10230	578
10096	109
4731	302
10230	72
158	264
158	84
12180	161
18548	298
158	227
10230	332
281	625
281	6
4731	626
4731	420
10096	247
3896	123
4731	152
158	348
281	441
667	216
12180	221
10230	638
158	161
4731	587
10096	587
4731	161
10096	235
281	30
4731	578
4731	80
10096	285
10230	140
4731	132
10096	583
12180	289
12180	152
6746	590
10622	264
10622	367
158	114
158	164
4731	298
281	247
12180	235
10096	168
281	182
10622	116
3896	203
3896	235
10096	175
10096	254
10096	248
4731	10
3302	233
4731	625
4731	16
281	168
9059	136
10622	270
10096	9
4233	394
10096	250
10096	265
281	636
3896	394
10622	16
10230	44
281	347
158	163
158	307
10096	253
10096	586
10622	192
158	126
158	525
158	336
158	576
158	19
158	327
17335	2
158	338
10230	45
12180	233
158	330
707	298
4731	175
9910	253
19808	145
281	159
12165	30
10096	149
1637	344
158	332
4731	341
12180	264
10096	341
281	97
281	561
10096	33
10622	106
12180	183
158	638
12180	91
281	332
12180	217
17521	267
19838	233
158	499
4731	440
10622	132
3896	126
281	208
158	140
10622	152
12180	631
70	2
4731	390
281	580
4731	416
10622	262
10096	272
10230	579
4731	607
10230	349
12180	285
4731	397
10622	153
3896	217
12180	169
10096	631
1832	25
4731	33
10096	277
10096	316
158	628
10096	58
17335	298
10230	394
4731	332
10096	30
10230	397
10622	201
3896	338
281	420
4058	240
4731	110
10622	247
4731	25
10622	145
7820	168
10622	213
281	34
281	233
17335	4
10096	199
10230	593
4731	408
10096	348
12180	267
4731	55
281	192
7820	250
10230	351
281	216
10622	216
10096	273
707	299
12165	563
10230	587
10230	185
4731	378
10622	58
4731	8
4731	278
158	579
19108	198
2330	308
10230	595
7390	325
158	68
4731	581
10230	634
4731	44
10622	322
10622	253
4058	631
10230	158
4731	308
4164	97
4731	435
10096	576
751	565
9910	97
158	394
281	158
281	259
10230	213
12075	148
281	592
16826	394
10230	570
4731	173
4731	411
10622	610
281	499
10622	397
3896	458
10096	402
10096	391
4731	15
158	397
7820	266
4731	193
20115	250
12075	285
12180	630
10096	155
12075	196
4233	216
4731	207
10230	4
10230	421
281	536
10622	30
10622	239
7390	616
281	348
4731	185
10096	636
158	351
10230	302
10230	367
12165	145
10230	317
4731	247
8362	216
158	185
10230	6
19808	198
12180	88
158	517
10230	583
12180	192
4058	32
281	252
3896	82
158	587
12968	565
158	634
17335	6
281	240
10230	308
10096	85
281	563
158	595
158	158
10230	8
7656	235
707	362
4731	326
281	280
10230	368
158	213
158	599
4731	109
4731	100
4731	322
281	140
10096	202
4731	171
158	570
7848	278
4731	254
4731	280
10096	162
158	438
4058	208
10096	536
10230	118
10096	145
10096	397
10230	10
3896	175
158	239
10230	109
158	421
10230	15
10622	183
158	91
10622	15
158	377
2505	148
10096	140
158	4
4731	123
6740	57
4731	217
10622	278
4731	597
19527	116
4731	380
10622	391
7656	264
4731	403
12155	171
7656	233
707	349
10230	217
10230	176
281	156
10230	224
3896	27
158	6
3896	622
158	317
158	302
751	563
2330	27
4731	6
10622	257
12180	280
10622	32
5673	148
12180	242
281	568
10096	352
10622	499
10096	152
10622	308
158	583
13064	94
10622	445
10230	557
158	367
10096	143
10622	544
281	116
10622	193
3896	308
158	308
4731	522
10230	121
10622	89
3896	86
12180	333
4731	99
4731	549
3505	394
10230	407
10096	286
10622	354
158	368
10622	301
158	8
158	299
18548	348
10622	318
158	109
10096	278
281	306
4731	595
17335	8
12180	253
158	118
751	198
158	369
12180	10
12165	4
4731	439
10622	113
3896	397
10230	253
12155	30
10622	420
12180	622
158	10
10096	15
18952	219
10096	94
10622	80
10230	132
3896	16
10096	123
10622	34
10230	565
158	15
158	166
12968	563
4731	126
10622	285
12180	27
158	153
4731	389
10622	159
4731	333
6485	231
10096	97
4731	394
4233	213
158	224
4731	219
1832	242
158	28
158	217
4731	153
158	176
10096	203
4731	231
12180	8
281	595
3896	341
4731	116
4731	391
4731	216
158	557
10230	219
10096	201
10230	34
10230	522
158	62
10230	538
281	145
10096	340
10230	406
4731	339
158	156
158	121
10096	4
158	524
4731	242
281	278
10622	583
3896	185
10230	86
10096	121
751	572
4731	198
4731	118
10230	347
8291	113
158	407
751	542
10096	19
10972	246
4731	318
10230	280
10622	2
3896	28
12180	287
12180	341
10622	236
10622	587
158	257
12968	198
158	253
10622	140
12180	6
4731	450
11570	253
10230	254
10230	622
10230	550
281	89
158	565
10096	308
158	132
4731	4
10622	402
158	596
10096	29
10230	80
281	285
17335	10
631	88
10096	506
4731	262
4233	278
10622	182
3224	618
751	625
10096	142
10096	161
8291	302
3109	235
10622	208
10230	242
18548	171
10622	259
4731	563
10622	86
8362	278
12180	587
158	219
12180	397
12180	4
10622	233
10096	106
3896	10
281	254
17335	348
3896	55
158	612
10230	563
3896	33
17335	219
3109	394
374	325
12180	424
158	86
667	394
158	538
281	15
12165	231
2337	572
158	183
281	368
158	280
10230	105
158	347
10096	212
12968	624
158	270
281	132
10230	55
707	219
10622	123
3896	6
158	622
10096	421
281	587
281	80
10230	269
18548	407
4731	264
4731	445
158	254
12180	254
12180	123
19838	4
3505	216
12180	168
10230	123
10230	106
281	264
10096	8
10622	4
158	80
707	307
4731	542
10230	521
2330	420
12180	238
3896	201
10096	231
10622	458
158	242
4731	28
3505	583
10230	198
10096	338
5024	441
10096	264
10230	192
4731	457
158	88
3896	247
10622	155
3896	636
281	544
2330	242
7656	242
10230	155
17335	13
8362	618
158	58
10096	183
10096	233
10096	595
10230	626
3896	347
707	239
10096	7
158	173
4731	583
158	105
158	64
10096	27
751	168
10230	568
10622	235
10230	188
9776	2
9374	441
8362	420
12180	394
10932	624
158	269
10096	287
158	55
10230	306
4731	285
10230	542
10622	595
7656	622
10230	247
10230	588
10230	624
4731	235
158	123
70	278
4731	267
281	32
10622	19
12180	175
4731	86
8291	30
10622	105
6740	616
10230	503
158	333
281	242
158	198
10096	39
158	384
4731	64
158	192
10622	198
4731	128
281	4
10622	6
12180	80
281	58
158	128
10230	42
4731	94
10622	336
10230	16
10096	153
281	367
10096	105
158	155
158	626
4233	57
12968	168
10096	198
12180	306
12180	188
10096	86
10230	625
158	352
7656	341
10230	43
10096	110
4731	106
10230	39
17335	299
3896	233
4731	164
10622	369
158	188
10230	392
12155	156
281	267
751	145
12165	216
10096	13
8362	240
751	30
6884	93
158	66
4731	374
4731	155
10096	347
281	287
4731	444
10230	452
4731	30
4731	105
12180	140
158	542
7820	264
158	588
158	306
10230	78
281	456
4731	252
8291	561
158	247
10096	89
3896	216
10096	186
158	624
4731	289
10230	289
12180	568
12180	64
10622	632
10622	206
11809	34
12180	136
12180	636
10622	394
4233	235
8520	233
281	123
10622	440
707	348
12295	440
10096	330
10096	252
10096	368
10230	456
14678	148
158	48
12180	132
158	16
10096	216
158	607
281	42
5400	201
4731	325
7656	4
10622	254
3896	259
10096	208
281	198
281	207
158	152
10096	54
10096	592
10230	623
16826	32
4058	394
281	235
4731	253
10622	8
158	39
3896	336
1832	145
158	392
10622	168
10622	634
16883	4
12968	145
158	298
158	580
10622	109
158	452
4731	233
10230	240
10622	185
9776	253
10230	598
4731	502
12180	185
17979	253
18485	216
19631	57
281	394
158	424
12165	32
70	155
10096	214
12180	308
10622	27
4731	58
4731	145
12180	269
10230	532
10096	271
158	289
3896	252
158	301
12180	216
70	227
158	506
10622	28
4731	287
158	82
3896	240
10096	158
10230	629
12180	332
281	634
12180	595
10230	582
12968	216
4731	182
12180	583
158	456
10096	420
10230	631
10230	636
12180	347
10096	32
3896	140
12180	55
11024	198
4731	443
281	19
10096	206
10230	535
10622	175
4731	634
1454	341
281	193
158	623
12180	231
12968	143
4731	623
10622	121
158	450
4731	406
10096	242
7656	394
158	240
10096	274
158	387
158	458
158	168
4731	236
10096	544
10230	30
10230	175
10622	10
158	532
10622	231
751	610
10622	636
15601	100
10096	632
4058	583
15314	210
4731	91
10096	617
10230	145
10622	596
10622	91
158	420
10622	158
18952	349
8291	563
10622	306
751	235
10096	280
12180	252
10096	28
12968	171
158	383
10230	362
4731	610
4731	636
12180	100
10622	219
10230	209
12180	338
10096	150
7656	306
14352	198
12180	105
4731	48
4731	387
158	631
10622	332
158	636
2330	622
707	352
667	123
10096	176
4731	638
10622	269
10622	280
12180	145
10096	452
281	270
17335	16
10230	216
281	257
10230	252
667	203
10622	217
10622	267
12180	126
4731	351
751	278
10590	441
158	175
10622	209
10230	567
13064	93
12180	86
12968	610
4731	306
751	322
5024	161
10622	578
158	30
10622	88
281	121
3896	595
3896	145
158	536
12180	16
10096	363
10096	87
158	145
3896	278
4731	166
8291	568
667	4
3896	445
10622	13
158	32
5221	233
10230	231
3109	213
