# Supplementary material for: Prediction of lncRNA functions using deep neural networks based on multiple networks
Source: BMC Genomics. 2023 Nov 9;23(Suppl 6):865. doi: 10.1186/s12864-023-09578-w (PMC10636874; doi:10.1186/s12864-023-09578-w)
Supplement: Supplementary file 10 — Additional file 10. The miRNA-lncRNA associations. [file 12864_2023_9578_MOESM10_ESM.txt]

14003	202
14622	202
14307	202
3310	202
7814	202
4839	202
8634	202
14051	202
1039	202
509	202
12044	202
4470	202
3496	202
15189	202
10315	202
5392	202
2407	202
6622	201
1898	201
15874	201
2837	201
12372	201
14307	201
6093	201
7834	201
8515	201
4941	201
154	201
8634	201
10566	201
5134	201
14890	201
5804	201
6978	201
15092	201
14003	402
14622	402
14307	402
3310	402
7814	402
4839	402
8634	402
1039	402
509	402
12044	402
4470	402
15189	402
3496	402
10315	402
5392	402
2407	402
12214	341
14305	341
9580	341
5630	341
6522	341
9121	341
10159	341
11463	341
6121	341
5545	341
6211	341
5230	341
8634	341
1743	341
12046	341
5434	341
3851	341
4024	341
1386	341
4470	341
15189	341
15775	341
14823	341
7582	341
15221	341
5323	341
6590	341
14514	287
6441	287
2363	287
1456	287
2226	287
5630	287
1400	287
12372	287
11244	287
14307	287
7589	287
8163	287
6395	287
8634	287
15156	287
9319	287
8208	287
5092	287
1706	287
10315	287
10427	287
3097	287
6679	287
14211	287
11657	287
6169	287
14514	283
6441	283
2363	283
1456	283
2226	283
5630	283
1400	283
12372	283
11244	283
14307	283
7589	283
8163	283
6395	283
8634	283
15156	283
9319	283
8208	283
5092	283
1706	283
10315	283
10427	283
3097	283
6679	283
14211	283
11657	283
6169	283
12424	20
8634	20
9795	20
2432	20
675	20
3033	20
4920	20
12926	20
7582	20
8492	20
2665	20
8404	20
6441	163
2226	163
14307	163
7589	163
8480	163
4941	163
3880	163
6395	163
8634	163
9678	163
1481	163
8922	163
10315	163
12298	163
2464	163
10930	163
4639	163
4973	163
6516	163
12926	163
6121	163
6211	163
5230	163
11199	163
5571	163
563	163
1823	163
558	163
8284	163
5120	163
2857	163
15828	163
2407	163
7171	100
12436	100
14307	100
9956	100
6395	100
8634	100
9795	100
12966	100
15662	100
3234	100
4920	100
12747	100
15536	100
9714	100
13987	100
4281	193
2226	193
919	193
12372	193
8441	193
11265	193
3880	193
8634	193
4088	193
10315	193
2498	193
3506	193
4639	193
5545	193
1039	193
5120	193
15115	193
2813	309
3604	309
7047	309
14574	309
11352	309
12372	309
14307	309
11265	309
1121	309
9129	309
8634	309
1031	309
9678	309
9052	309
8922	309
11996	309
2741	309
5179	309
15686	309
5630	309
1795	309
6529	309
998	309
15156	309
1039	309
14851	309
9073	309
7582	309
9901	309
15092	309
2407	309
13987	309
12808	309
11131	309
3028	619
7900	619
2691	619
2363	619
13843	619
14307	619
13949	619
5771	619
3880	619
8634	619
12966	619
12050	619
12710	619
11747	619
15843	619
5089	619
4304	619
12164	619
13424	619
7051	619
5571	619
2226	616
6093	616
6379	616
8711	616
8634	616
6658	616
5320	616
15775	616
10315	616
9650	616
12298	616
3330	616
5630	616
4639	616
12883	616
5230	616
9659	616
2844	616
7582	616
5816	616
9418	222
1456	222
12315	222
1591	222
9121	222
10473	222
2148	222
4941	222
13409	222
8634	222
4024	222
1481	222
8208	222
1204	222
12044	222
7264	222
11723	222
8878	222
9650	222
12082	222
15221	222
2898	222
15874	222
10736	222
15906	222
5197	222
5630	222
1854	222
3521	222
5545	222
998	222
588	222
5971	222
558	222
15171	222
7582	222
10607	222
46	222
13987	222
3452	222
6679	222
7900	196
2226	196
12971	196
14375	196
13103	196
11265	196
1031	196
11830	196
14492	196
10315	196
675	196
1564	196
15874	196
12205	196
12883	196
12000	196
154	196
6211	196
1386	196
12593	196
14514	436
12881	436
7834	436
8711	436
8634	436
4024	436
3033	436
10930	436
14051	436
3228	436
3452	436
2813	150
10898	150
2226	150
11244	150
8446	150
7588	150
7589	150
11265	150
6395	150
9129	150
8634	150
6366	150
15723	150
5181	150
7138	150
14854	150
5089	150
1273	150
6418	150
875	150
5230	150
14345	150
12703	150
15189	150
7582	150
3097	150
2407	150
6049	150
2813	148
10898	148
2226	148
11244	148
8446	148
7588	148
7589	148
11265	148
6395	148
9129	148
8634	148
6366	148
15723	148
5181	148
7138	148
14854	148
5089	148
1273	148
6418	148
875	148
5230	148
14345	148
12703	148
15189	148
7582	148
3097	148
2407	148
6049	148
14574	97
4244	97
2226	97
12465	97
3278	97
8480	97
6395	97
8634	97
13200	97
12214	97
12164	97
12747	97
8515	97
15156	97
5571	97
2036	97
4376	267
6278	267
11244	267
14307	267
1919	267
7589	267
8634	267
13992	267
6997	267
3872	267
7934	267
2498	267
5594	267
12747	267
4639	267
14037	267
6653	267
5616	267
5545	267
558	267
6362	267
3097	267
2407	267
4376	266
6278	266
11244	266
14307	266
1919	266
7589	266
8634	266
13992	266
6997	266
3872	266
7934	266
2498	266
5594	266
12747	266
4639	266
14037	266
6653	266
5616	266
5545	266
558	266
6362	266
3097	266
2407	266
2363	208
1857	208
2226	208
15153	208
13949	208
7834	208
14388	208
6395	208
6997	208
5550	208
14886	208
1564	208
12747	208
9546	208
6169	208
8634	224
14492	224
9046	224
2290	224
2226	187
15153	187
7489	187
2924	187
3516	187
8634	187
13992	187
9440	187
509	187
2856	187
1273	187
3922	187
4639	187
998	187
1039	187
14345	187
7582	187
8492	187
3452	187
2305	339
8446	339
7575	339
7200	339
5181	339
5804	339
12747	339
154	339
5545	339
8740	28
1187	28
96	28
1456	28
11352	28
2924	28
6395	28
8634	28
13992	28
6366	28
4024	28
8639	28
10315	28
823	28
3140	28
14445	28
11906	28
2976	28
13082	28
1755	28
5630	28
154	28
825	28
5545	28
6211	28
15536	28
14566	28
3348	28
9458	28
9073	28
7582	28
13987	28
6707	28
6169	28
1857	118
9911	118
7834	118
8634	118
9319	118
8208	118
4299	118
5630	118
825	118
5545	118
5230	118
7582	118
2363	377
14307	377
9523	377
7575	377
8441	377
12608	377
14734	377
8088	377
3330	377
12214	377
5630	377
13316	377
1039	377
2323	377
14514	205
2363	205
9418	205
6093	205
10103	205
8634	205
9319	205
11830	205
5788	205
15686	205
6810	205
10442	205
15253	205
12883	205
10837	205
7582	205
8781	205
13987	205
11244	217
14953	217
10221	217
12353	217
1857	75
14307	75
9169	75
8634	75
4024	75
1481	75
12298	75
11648	75
5630	75
1743	75
15536	75
4769	75
9107	75
1298	75
2323	75
7582	75
13987	75
5035	75
6836	88
14622	88
3773	88
10898	88
9418	88
10473	88
11352	88
10019	88
11172	88
13409	88
8634	88
13992	88
2984	88
6366	88
4024	88
1706	88
11999	88
8651	88
9650	88
12082	88
243	88
6381	88
4566	88
4973	88
8515	88
5545	88
13249	88
15189	88
7978	88
13987	88
14992	88
8634	182
14492	182
9046	182
2290	182
8480	103
9100	103
3880	103
8634	103
5799	103
8639	103
9178	103
9172	103
9634	103
4088	103
13915	103
4169	103
1036	103
12926	103
558	103
5618	103
5560	317
6419	317
9121	317
8480	317
9129	317
8634	317
9795	317
4088	317
12082	317
2741	317
14207	317
875	317
2544	317
11437	317
5197	317
3922	317
3310	317
5545	317
12724	317
15171	317
10368	317
13762	592
15153	592
14307	592
8441	592
3880	592
8634	592
9319	592
7883	592
8669	592
12298	592
11898	592
5788	592
4653	592
11969	592
5080	592
998	592
12724	592
9107	592
15171	592
7582	592
10607	592
11898	592
6590	592
14305	344
9580	344
6522	344
9121	344
10159	344
8634	344
4024	344
4470	344
15775	344
14823	344
15221	344
12214	344
5630	344
11463	344
6121	344
5545	344
6211	344
5230	344
1743	344
12046	344
5434	344
3851	344
1386	344
15189	344
7582	344
5323	344
6590	344
15349	57
2226	57
10430	57
3771	57
9164	57
1120	57
8634	57
9319	57
2357	57
11658	57
11999	57
13918	57
9650	57
7189	57
5941	57
9617	57
4326	57
5545	57
998	57
14890	57
12922	2
13953	2
13762	2
2691	2
7834	2
7200	2
13409	2
8634	2
12794	2
4024	2
10427	2
12298	2
4711	2
11648	2
6418	2
9084	2
1854	2
1984	2
825	2
5545	2
4759	2
9458	2
7582	2
10368	2
7863	2
11723	19
1014	19
14622	203
14307	203
4839	203
8634	203
2432	203
509	203
12044	203
4470	203
3496	203
10315	203
14003	203
3310	203
7814	203
14051	203
1039	203
15189	203
5392	203
2407	203
12372	106
14307	106
6093	106
7834	106
4941	106
8634	106
5134	106
5804	106
6622	106
1898	106
15874	106
2837	106
8515	106
154	106
10566	106
14890	106
5120	106
6978	106
15092	106
9418	543
2226	543
11244	543
7218	543
1335	543
6366	543
4024	543
5089	543
12082	543
4920	543
2464	543
875	543
3521	543
6516	543
285	543
588	543
1039	543
9185	543
6362	543
6169	543
6441	190
7834	190
2924	190
8480	190
8634	190
13992	190
12811	190
12747	190
5630	190
4639	190
6121	190
2706	190
15156	190
13987	190
2363	544
8634	544
1926	544
1854	544
3851	544
1386	544
5466	544
1014	544
10898	123
9685	123
9121	123
10473	123
14307	123
7589	123
6921	123
13409	123
8634	123
13992	123
4024	123
6185	123
4088	123
11999	123
8651	123
9650	123
12082	123
243	123
13780	123
5630	123
3521	123
5545	123
15536	123
15189	123
9185	123
13417	123
106	123
14299	123
14514	250
11023	250
2363	250
2226	250
14375	250
14307	250
13949	250
9554	250
3409	250
9129	250
2291	250
10656	250
13915	250
10315	250
8809	250
8669	250
8186	250
9046	250
12747	250
10793	250
154	250
3698	250
1823	250
3211	250
8492	250
10363	250
2665	250
12922	16
13953	16
13762	16
2691	16
7834	16
7200	16
13409	16
8634	16
12794	16
4024	16
10427	16
12298	16
4711	16
11648	16
6418	16
9084	16
1854	16
1984	16
825	16
5545	16
4759	16
9458	16
7582	16
10368	16
7863	16
14574	96
4244	96
2226	96
12465	96
3278	96
8480	96
6395	96
8634	96
13200	96
12214	96
12164	96
12747	96
8515	96
15156	96
5571	96
2036	96
2813	311
3604	311
7047	311
14574	311
11352	311
12372	311
14307	311
11265	311
1121	311
9129	311
8634	311
1031	311
9678	311
9052	311
8922	311
11996	311
2741	311
5179	311
15686	311
5630	311
1795	311
6529	311
998	311
15156	311
1039	311
14851	311
7582	311
9901	311
15092	311
2407	311
13987	311
12808	311
11131	311
8740	143
3961	143
9139	143
3261	143
9685	143
96	143
11352	143
1919	143
7834	143
2148	143
11234	143
4941	143
8634	143
9440	143
6366	143
12608	143
8208	143
9650	143
5947	143
1564	143
3506	143
2976	143
13082	143
2898	143
15906	143
3922	143
12883	143
154	143
10952	143
5971	143
4759	143
7788	143
3824	143
4925	143
5120	143
15092	143
2407	143
6707	143
3452	143
6679	143
6645	143
12108	143
14375	143
10473	143
9121	143
15153	143
829	143
2924	143
11265	143
3516	143
6395	143
9795	143
1335	143
4024	143
8639	143
2250	143
9907	143
12825	143
10315	143
3140	143
8137	143
10930	143
2544	143
10736	143
1755	143
11019	143
5630	143
3521	143
6653	143
6211	143
12711	143
11199	143
10033	143
4769	143
2290	143
6700	143
10607	143
13987	143
12353	143
6169	143
584	143
8740	138
3961	138
9139	138
3261	138
9685	138
96	138
11352	138
1919	138
7834	138
2148	138
11234	138
4941	138
8634	138
9440	138
6366	138
12608	138
8208	138
9650	138
5947	138
1564	138
3506	138
2976	138
13082	138
2898	138
15906	138
3922	138
12883	138
154	138
10952	138
5971	138
4759	138
7788	138
3824	138
4925	138
5120	138
15092	138
2407	138
6707	138
3452	138
6679	138
6645	138
14375	138
12108	138
9121	138
10473	138
15153	138
829	138
2924	138
11265	138
3516	138
6395	138
9795	138
1335	138
4024	138
2250	138
8639	138
9907	138
12825	138
10315	138
3140	138
8137	138
10930	138
2544	138
10736	138
1755	138
5630	138
11019	138
3521	138
6653	138
12711	138
6211	138
10033	138
11199	138
4769	138
2290	138
6700	138
10607	138
12353	138
13987	138
584	138
6169	138
11023	81
2363	81
2226	81
14307	81
2291	81
13915	81
8809	81
12747	81
154	81
1823	81
8492	81
14514	81
14375	81
13949	81
9554	81
3409	81
9129	81
10656	81
10315	81
8669	81
8186	81
9046	81
10793	81
3698	81
3211	81
10363	81
2665	81
2038	145
2363	145
3773	145
10019	145
7834	145
9164	145
7589	145
8634	145
13992	145
6366	145
8208	145
4270	145
9650	145
1564	145
14938	145
4789	145
2464	145
1027	145
9458	145
5120	145
14422	145
6836	145
6441	145
14343	145
2924	145
6395	145
12082	145
10930	145
5630	145
1159	145
9659	145
558	145
13249	145
9714	145
13987	145
4196	145
12538	168
11244	168
14307	168
4839	168
8634	168
13992	168
11723	168
13252	168
4920	168
7661	168
4653	168
12747	168
1984	168
5545	168
6450	168
14514	168
9169	168
2924	168
9795	168
11830	168
6185	168
9172	168
10315	168
5804	168
5649	168
14772	168
1834	168
10607	168
3773	198
3074	198
15725	198
11352	198
10019	198
9505	198
4839	198
8634	198
13992	198
11665	198
2984	198
12608	198
1706	198
9650	198
6381	198
7051	198
5545	198
7978	198
2698	198
6836	198
14622	198
7900	198
9418	198
151	198
14375	198
10473	198
15153	198
6395	198
1031	198
11999	198
12082	198
10427	198
4566	198
8506	198
11199	198
15189	198
11070	198
12550	198
13987	198
2038	213
2363	213
3773	213
10019	213
7834	213
9164	213
7589	213
8634	213
13992	213
6366	213
8208	213
4270	213
9650	213
1564	213
14938	213
4789	213
2464	213
1027	213
9458	213
5120	213
14422	213
6836	213
6441	213
14343	213
2924	213
6395	213
12082	213
10930	213
5630	213
1159	213
9659	213
558	213
13249	213
9714	213
13987	213
4196	213
3773	200
3074	200
15725	200
11352	200
10019	200
9505	200
4839	200
8634	200
13992	200
11665	200
2984	200
12608	200
1706	200
9650	200
6381	200
7051	200
5545	200
7978	200
2698	200
6836	200
14622	200
7900	200
9418	200
151	200
14375	200
10473	200
15153	200
6395	200
1031	200
11999	200
12082	200
10427	200
4566	200
8506	200
11199	200
15189	200
11070	200
12550	200
13987	200
3028	618
2691	618
2363	618
14307	618
3880	618
8634	618
5089	618
12164	618
13424	618
7051	618
5571	618
7900	618
13843	618
13949	618
5771	618
12966	618
12050	618
12710	618
11747	618
15843	618
4304	618
4941	210
13409	210
6185	210
4941	211
13409	211
6185	211
8634	336
12046	336
7582	336
6395	336
1031	336
10315	336
5230	336
5617	336
7575	403
6379	403
12620	403
14375	403
15390	403
4088	403
1742	403
2363	408
7218	408
8634	408
14854	408
5089	408
12747	408
7582	408
7953	408
11969	408
1795	408
9714	408
7934	64
14574	99
2363	99
4281	99
6317	99
8634	99
5089	99
12747	99
9737	99
5120	99
9121	99
846	99
9084	99
2544	99
13025	99
2305	363
3604	363
2226	363
8634	363
13992	363
14492	363
12608	363
4470	363
11898	363
13424	363
4639	363
12883	363
4169	363
5545	363
1039	363
7582	363
12572	363
12149	363
11898	363
6779	363
8771	363
1456	363
14375	363
9121	363
3434	363
8639	363
11999	363
675	363
3033	363
12214	363
9617	363
5630	363
12080	363
15171	363
14767	363
755	363
7171	378
8634	378
5120	378
7582	378
10221	378
12298	378
9084	378
14816	378
14767	378
11723	390
10828	390
11657	390
3911	390
6049	390
3717	390
6093	390
4088	390
10315	390
5804	390
14767	390
14020	262
11352	262
6366	262
9178	262
14917	262
1683	262
4639	262
9418	262
14343	262
9678	262
558	262
15171	262
9318	262
4076	319
8634	319
5781	319
5545	319
3851	319
7582	319
6286	319
9460	319
1454	319
10221	319
15843	319
10315	319
5558	319
5230	319
15171	319
5551	319
2226	443
8634	443
9650	443
9152	443
11721	443
12883	443
2570	443
2407	443
10685	443
1456	443
11265	443
9172	443
6211	443
14051	443
15182	443
2363	502
11352	502
14307	502
8634	502
7138	502
5089	502
5120	502
7582	502
3097	502
2407	502
10898	502
9129	502
2432	502
15843	502
2815	502
5230	502
12302	502
10363	502
7489	444
11244	444
14307	444
4076	444
1724	444
8634	444
8809	444
1854	444
1984	444
2706	444
7582	444
8441	444
6921	444
12825	444
5630	444
15792	444
6211	444
4371	444
10363	444
10607	444
11244	373
8634	373
5089	373
9650	373
5545	373
14566	373
606	373
10315	373
10035	373
10363	373
6169	373
11352	370
14307	370
6366	370
6890	370
4639	370
12046	370
5120	370
6093	370
9795	370
4024	370
8639	370
12710	370
10221	370
10736	370
7992	370
15171	370
11352	372
14307	372
6366	372
6890	372
4639	372
12046	372
5120	372
6093	372
9795	372
4024	372
8639	372
12710	372
10221	372
10736	372
7992	372
15171	372
11244	380
14307	380
7589	380
4839	380
8634	380
4639	380
14422	380
2813	380
5819	380
6395	380
6782	380
12811	380
9172	380
675	380
15171	380
3234	435
3261	95
14184	95
2223	95
11443	95
14492	95
4920	95
5545	95
12046	95
6679	95
883	95
9129	95
1335	95
8669	95
11312	95
12298	95
6622	95
13931	95
13762	432
7047	432
2691	432
10429	432
13343	432
2226	432
8446	432
7834	432
7589	432
11750	432
8634	432
12608	432
5862	432
10123	432
12532	432
8878	432
1273	432
15221	432
1564	432
13686	432
12747	432
15906	432
9735	432
5120	432
13417	432
1379	432
14514	432
7953	432
11375	432
8480	432
11307	432
5241	432
1031	432
8088	432
9617	432
5630	432
14037	432
4318	432
5230	432
14488	432
15171	432
11070	432
3979	432
13354	432
6169	432
2226	134
11352	134
7589	134
8634	134
9650	134
14700	134
7034	134
2706	134
6110	134
7582	134
13953	134
13949	134
9956	134
9795	134
4377	134
2544	134
15189	134
13987	134
7047	374
8634	374
14492	374
125	374
5545	374
2844	374
7582	374
3097	374
10473	374
13949	374
6395	374
9795	374
10315	374
5617	374
12302	374
14992	374
2363	389
14307	389
8634	389
6810	389
4639	389
4392	389
14514	389
10898	389
1335	389
9678	389
10315	389
12807	389
8506	389
2226	218
8634	218
4299	218
5545	218
2706	218
7582	218
5816	218
15153	218
12811	218
4088	218
10315	218
11312	218
5788	218
14180	218
9546	218
7834	173
8634	173
6366	173
6421	173
3268	173
10015	173
8405	173
2924	173
9379	173
10930	173
6211	173
13887	173
2363	393
14307	393
9523	393
7575	393
12608	393
14734	393
13316	393
1039	393
6093	393
8441	393
8088	393
3330	393
12214	393
5630	393
2323	393
2570	159
3452	159
2036	159
8877	590
14307	590
8634	590
15044	590
14917	590
13082	590
12943	590
14099	590
5545	590
6111	590
14375	590
6395	590
9129	590
10315	590
12298	590
2815	590
12926	590
6529	590
5966	590
9107	590
15171	590
10363	590
12808	590
8634	185
13992	185
14492	185
12608	185
11658	185
2834	185
14003	185
11898	185
12164	185
14566	185
1386	185
13863	185
7582	185
11898	185
1456	185
8441	185
883	185
1433	185
5630	185
5230	185
10566	185
9901	185
12538	356
11244	356
8634	356
4920	356
4639	356
8284	356
7582	356
10315	356
11896	356
5558	356
3330	356
2815	356
10930	356
8500	356
10566	356
7047	101
14574	101
8163	101
2750	101
13992	101
14854	101
4639	101
5545	101
13417	101
3452	101
8771	101
12315	101
15153	101
7953	101
9460	101
11265	101
9129	101
4024	101
8447	101
10315	101
3305	101
12298	101
14963	101
10612	101
11658	318
6810	318
4639	318
1101	318
5545	318
13417	318
3452	318
6093	318
7200	318
8711	318
9795	318
8447	318
4318	318
14488	318
9107	318
558	318
14307	105
11443	105
7834	105
4839	105
8634	105
13992	105
7138	105
5545	105
1454	105
9795	105
4088	105
4566	105
12000	105
558	105
15189	105
12565	105
7975	231
2363	231
14307	231
15381	231
1984	231
9185	231
9073	231
7582	231
2694	231
3452	231
9418	231
14375	231
11019	231
4318	231
8232	231
14488	231
558	231
13987	231
2226	91
7834	91
8634	91
9650	91
6381	91
2464	91
4639	91
3452	91
13949	91
12808	91
2226	221
7834	221
8634	221
9650	221
6381	221
2464	221
4639	221
3452	221
13949	221
12808	221
8740	188
3961	188
9139	188
3261	188
9685	188
96	188
11352	188
1919	188
7834	188
2148	188
11234	188
4941	188
8634	188
9440	188
6366	188
12608	188
8208	188
9650	188
5947	188
1564	188
3506	188
2976	188
13082	188
2898	188
15906	188
3922	188
12883	188
154	188
10952	188
5971	188
4759	188
7788	188
3824	188
4925	188
5120	188
15092	188
2407	188
6707	188
3452	188
6679	188
6645	188
14375	188
12108	188
9121	188
10473	188
15153	188
829	188
2924	188
11265	188
3516	188
6395	188
9795	188
1335	188
4024	188
2250	188
8639	188
9907	188
12825	188
10315	188
3140	188
8137	188
10930	188
2544	188
10736	188
[truncated: 2,983 more rows]
